# Supplementary material for: Aqua­chloridobis[5-(2-pyrid­yl)-1H-tetra­zolato-κN 1]iron(III)
Source: Acta Crystallogr Sect E Struct Rep Online. 2009 Jul 1;65(Pt 8):m861. doi: 10.1107/S160053680902443X (PMC2977327; doi:10.1107/S160053680902443X)
Supplement: Supplementary file 2 [file e-65-0m861-Isup2.hkl]

# 
# h,k,l, Fc-squared, Fo-squared, sigma(Fo-squared) and status flag 
# 
data_I
_shelx_title ' 1 in P2(1)/c' 
_shelx_refln_list_code          4 
_shelx_F_calc_maximum      238.05 
_exptl_crystal_F_000       812.00 
_reflns_d_resolution_high  0.7701 
 
loop_ 
 _symmetry_equiv_pos_as_xyz 
 'x, y, z' 
 '-x, y+1/2, -z+1/2' 
 '-x, -y, -z' 
 'x, -y-1/2, z-1/2' 
 
_cell_length_a    17.0721 
_cell_length_b     7.1905 
_cell_length_c    14.2916 
_cell_angle_alpha  90.000 
_cell_angle_beta  113.853 
_cell_angle_gamma  90.000 
 
_shelx_F_squared_multiplier     1.000 
 
loop_ 
 _refln_index_h 
 _refln_index_k 
 _refln_index_l 
 _refln_F_squared_calc 
 _refln_F_squared_meas 
 _refln_F_squared_sigma 
 _refln_observed_status 
   3   0   0      735.48      787.71     18.83 o 
   4   0   0    43313.26    41238.61    546.47 o 
   5   0   0     1325.78     1251.88     39.69 o 
   6   0   0    42490.31    41790.42    559.18 o 
   7   0   0     3148.02     3186.10     48.84 o 
   8   0   0    22201.31    22716.76    351.69 o 
   9   0   0     1472.91     1475.75     28.99 o 
  10   0   0    10555.25    10662.89    187.91 o 
  11   0   0     1643.22     1614.23     35.63 o 
  12   0   0     1954.86     1918.13     42.58 o 
  13   0   0      698.00      701.58     21.48 o 
  14   0   0       52.11       76.69      8.46 o 
  15   0   0      849.46      842.02     28.41 o 
  16   0   0     1070.53     1063.59     34.05 o 
  17   0   0      411.21      406.85     36.51 o 
  18   0   0      106.29      122.78     17.73 o 
  19   0   0      321.69      355.54     47.72 o 
  20   0   0       76.15      110.24     28.63 o 
   1   1   0     6412.31     6303.63     74.42 o 
   2   1   0      283.96      280.96      4.32 o 
   3   1   0      210.75      241.56      3.77 o 
   4   1   0        5.43        9.14      2.92 o 
   5   1   0     3225.57     3199.91     31.68 o 
   6   1   0      573.18      604.60     11.51 o 
   7   1   0      557.75      625.03      9.79 o 
   8   1   0       22.43       19.81      2.88 o 
   9   1   0       48.02       50.38      4.42 o 
  10   1   0      199.94      200.85      6.16 o 
  11   1   0      163.92      141.68      5.88 o 
  12   1   0       45.96       48.93      4.53 o 
  13   1   0      292.62      287.03      9.53 o 
  14   1   0      573.23      506.95     13.95 o 
  15   1   0      626.36      561.67     15.47 o 
  16   1   0      144.54      132.31      9.09 o 
  17   1   0      116.00      144.66     10.35 o 
  18   1   0      131.72      107.48     24.50 o 
  19   1   0       14.65       16.52     13.33 o 
  20   1   0       75.99       86.03     23.62 o 
   0   2   0     1010.32      902.99     36.88 o 
   1   2   0      228.79      256.73      8.02 o 
   2   2   0      159.94      132.06      6.95 o 
   3   2   0      631.64      640.88     14.40 o 
   4   2   0        9.41       26.82      2.48 o 
   5   2   0      276.66      296.90      5.75 o 
   6   2   0     1776.52     1741.96     22.26 o 
   7   2   0      793.31      839.37     14.37 o 
   8   2   0      323.77      283.93      6.95 o 
   9   2   0       61.20       54.55      3.79 o 
  10   2   0     1506.80     1472.22     24.74 o 
  11   2   0        0.59        1.49      2.76 o 
  12   2   0      100.92       86.70      7.52 o 
  13   2   0      111.28      111.94     11.10 o 
  14   2   0     2257.66     2111.99     41.78 o 
  15   2   0      585.33      564.45     22.60 o 
  16   2   0      507.38      478.84     21.32 o 
  17   2   0      105.78      127.85     14.86 o 
  18   2   0      172.88      159.12     12.93 o 
  19   2   0       47.14       58.97     12.59 o 
   1   3   0     1335.65     1178.42     22.43 o 
   2   3   0     1191.17     1313.69     17.18 o 
   3   3   0     1505.89     1448.27     18.70 o 
   4   3   0      738.06      746.65     14.37 o 
   5   3   0       26.72        7.91      2.60 o 
   6   3   0     1934.08     2209.85     31.82 o 
   7   3   0     2074.86     2046.12     30.87 o 
   8   3   0     3139.94     3227.03     60.42 o 
   9   3   0     1601.22     1561.77     27.51 o 
  10   3   0      749.13      712.63     16.20 o 
  11   3   0      173.04      155.13      7.29 o 
  12   3   0     1230.17     1129.75     21.47 o 
  13   3   0     1168.80     1180.35     29.11 o 
  14   3   0      310.11      358.38     18.84 o 
  15   3   0      311.19      302.07     17.25 o 
  16   3   0      507.72      480.87     21.52 o 
  17   3   0      122.23      128.07     14.03 o 
  18   3   0      165.75      192.76     15.60 o 
  19   3   0       15.84       10.60      9.38 o 
   0   4   0    11043.85    10959.26    441.68 o 
   1   4   0        0.07        6.83      4.67 o 
   2   4   0     5495.39     5172.67     94.23 o 
   3   4   0     1017.41     1114.08     24.69 o 
   4   4   0     7461.84     7090.49    110.37 o 
   5   4   0       87.64       90.89      5.19 o 
   6   4   0     2501.89     2373.38     33.92 o 
   7   4   0       38.16       33.64      4.34 o 
   8   4   0     5619.21     5503.91     87.55 o 
   9   4   0      200.00      200.00      8.79 o 
  10   4   0     2118.51     2085.85     43.78 o 
  11   4   0       25.40       54.53      8.89 o 
  12   4   0     1337.95     1295.77     31.42 o 
  13   4   0      130.68      149.62     14.10 o 
  14   4   0      705.49      778.41     29.64 o 
  15   4   0      178.74      178.63     13.95 o 
  16   4   0      368.64      407.88     21.37 o 
  17   4   0       91.98       94.94     12.30 o 
  18   4   0      253.44      246.19     18.84 o 
   1   5   0      206.69      242.40      7.30 o 
   2   5   0        4.84       10.71      3.37 o 
   3   5   0        1.51        9.31      4.61 o 
   4   5   0        0.06        5.40      5.10 o 
   5   5   0        1.88        1.20      2.99 o 
   6   5   0        3.53        5.81      3.10 o 
   7   5   0      524.10      524.40     12.42 o 
   8   5   0        0.18        8.83      5.16 o 
   9   5   0      176.23      172.89      9.09 o 
  10   5   0      261.81      260.06     10.58 o 
  11   5   0       19.87       22.22      6.48 o 
  12   5   0       84.19      106.74     11.50 o 
  13   5   0       71.30       82.16     11.87 o 
  14   5   0       23.45       21.86      8.09 o 
  15   5   0      225.95      228.51     15.84 o 
  16   5   0        1.37        7.50      7.28 o 
  17   5   0       27.25       40.55     10.81 o 
   0   6   0      152.24      147.53     13.40 o 
   1   6   0        1.31        0.78      2.69 o 
   2   6   0       52.14       44.69      4.77 o 
   3   6   0      757.46      745.43     16.38 o 
   4   6   0      189.39      187.51      7.49 o 
   5   6   0        1.19       -2.92      2.92 o 
   6   6   0        9.17       12.46      4.01 o 
   7   6   0      356.96      346.51     11.46 o 
   8   6   0       43.00       48.13      5.60 o 
   9   6   0      236.95      246.27     10.37 o 
  10   6   0      252.34      246.61     14.49 o 
  11   6   0       13.06       19.49      6.71 o 
  12   6   0      110.19      150.94     12.75 o 
  13   6   0        2.34        5.52      6.45 o 
  14   6   0       30.15       40.25     10.26 o 
  15   6   0        1.82       16.77     10.56 o 
   1   7   0     1749.94     1779.44     61.44 o 
   2   7   0      287.55      320.14     16.16 o 
   3   7   0      719.79      754.69     33.48 o 
   4   7   0       95.64      114.81     16.13 o 
   5   7   0     1569.38     1608.11     46.14 o 
   6   7   0      668.03      657.12     26.39 o 
   7   7   0     1601.82     1476.70     50.32 o 
   8   7   0      585.96      552.00     22.57 o 
   9   7   0      676.85      733.78     49.44 o 
  10   7   0       97.23      106.44     18.86 o 
  11   7   0     1183.31     1201.51     88.29 o 
  12   7   0      119.41      115.16     21.78 o 
  13   7   0      613.51      613.77     50.25 o 
   0   8   0      447.22      510.69     76.60 o 
   1   8   0       94.40      107.34     15.56 o 
   2   8   0      771.45      782.56     33.96 o 
   3   8   0       46.02       51.45     11.05 o 
   4   8   0      545.11      556.94     26.17 o 
   5   8   0       50.54       73.64     10.75 o 
   6   8   0      117.99      123.02     15.64 o 
   7   8   0        1.98      -15.27     18.61 o 
   8   8   0      572.36      491.55     55.36 o 
   9   8   0       17.40       16.07     13.59 o 
  10   8   0      499.84      481.50     46.33 o 
   1   9   0       18.79       22.27      8.49 o 
   2   9   0       13.27       16.35      8.44 o 
   3   9   0       54.72       57.02     10.83 o 
   4   9   0       24.67       37.24     14.95 o 
   5   9   0        1.88        0.21     10.29 o 
 -20   1   1      167.69      173.39     23.99 o 
 -19   1   1      189.47      162.28     17.91 o 
 -18   1   1      129.89      143.16     12.94 o 
 -17   1   1     1173.75     1142.99     30.98 o 
 -16   1   1      512.76      480.94     17.70 o 
 -15   1   1     3139.33     2967.58     60.48 o 
 -14   1   1      527.44      524.05     13.10 o 
 -13   1   1     1345.91     1322.31     23.30 o 
 -12   1   1      693.99      658.69     13.22 o 
 -11   1   1     1733.78     1710.15     25.29 o 
 -10   1   1      644.25      638.21     11.08 o 
  -9   1   1      735.92      574.04      9.26 o 
  -8   1   1      327.14      336.08      6.29 o 
  -7   1   1    19037.92    19196.98    185.24 o 
  -6   1   1      516.51      499.95      7.73 o 
  -5   1   1     3240.69     3165.05     46.78 o 
  -4   1   1      912.21      895.63     10.71 o 
  -3   1   1      621.12      677.93      9.08 o 
  -2   1   1      424.81      447.05      3.54 o 
  -1   1   1    23241.15    21812.18    148.88 o 
   0   1   1       46.79       69.26      1.80 o 
   1   1   1     2881.40     3000.35     22.29 o 
   2   1   1     1298.50     1316.34     17.23 o 
   3   1   1    13321.30    12977.62     95.96 o 
   4   1   1      230.48      218.61      4.62 o 
   5   1   1     8952.22     8564.27     78.91 o 
   6   1   1      413.39      385.48      6.85 o 
   7   1   1     6163.01     6200.72     76.87 o 
   8   1   1      287.88      297.12      6.59 o 
   9   1   1     2460.09     2351.84     31.49 o 
  10   1   1      694.09      716.61     15.61 o 
  11   1   1     3634.84     3719.00     79.97 o 
  12   1   1      595.64      607.23     15.28 o 
  13   1   1     1791.25     1850.80     37.72 o 
  14   1   1      272.85      258.95     10.68 o 
  15   1   1     1678.35     1531.40     36.04 o 
  16   1   1      131.05      129.02     10.91 o 
  17   1   1      121.38      162.80     13.86 o 
  18   1   1      131.08      127.50     21.76 o 
  19   1   1      198.47      185.86     26.49 o 
 -20   2   1       76.41       99.57     15.23 o 
 -19   2   1        8.30        2.37      7.76 o 
 -18   2   1        0.70       11.13      7.07 o 
 -17   2   1       13.46        8.16      5.29 o 
 -16   2   1      291.00      296.39     22.86 o 
 -15   2   1        7.62        2.80      4.48 o 
 -14   2   1      799.89      821.84     22.39 o 
 -13   2   1       18.21       13.98      3.12 o 
 -12   2   1       76.47       92.33      4.80 o 
 -11   2   1      106.59       95.96      4.91 o 
 -10   2   1       21.39       42.23      3.20 o 
  -9   2   1       70.50       82.33      3.59 o 
  -8   2   1     1217.42     1304.71     16.64 o 
  -7   2   1      251.90      256.32      6.23 o 
  -6   2   1     1103.94     1216.17     16.24 o 
  -5   2   1      446.27      422.97      6.01 o 
  -4   2   1      452.23      481.33      6.18 o 
  -3   2   1      403.08      431.57      8.88 o 
  -2   2   1     2324.62     2475.97     62.38 o 
  -1   2   1     1709.19     1751.75     22.30 o 
   0   2   1      344.68      358.96      9.36 o 
   1   2   1     1135.41     1113.06     11.54 o 
   2   2   1       24.66       23.93      2.05 o 
   3   2   1        0.03        4.42      1.47 o 
   4   2   1      588.05      609.28      7.70 o 
   5   2   1       17.35       17.66      2.74 o 
   6   2   1       53.24       59.03      2.99 o 
   7   2   1       57.83       53.06      3.50 o 
   8   2   1      528.28      608.79     11.86 o 
   9   2   1       58.42       77.38      4.27 o 
  10   2   1      176.76      172.26      9.89 o 
  11   2   1      307.64      318.34      9.78 o 
  12   2   1      173.02      182.65      7.79 o 
  13   2   1       44.92       50.04      5.34 o 
  14   2   1       31.81       29.32      4.85 o 
  15   2   1       59.95       53.68      8.17 o 
  16   2   1        0.73       -1.47      5.12 o 
  17   2   1        7.15        0.50      6.41 o 
  18   2   1        1.34       -3.22      5.99 o 
  19   2   1        7.37       21.33     13.93 o 
 -19   3   1       68.95      166.10     83.47 o 
 -18   3   1       21.70       17.22      7.74 o 
 -17   3   1      166.81      174.41     13.87 o 
 -16   3   1       78.29       89.40      8.88 o 
 -15   3   1     1844.97     1807.27     44.01 o 
 -14   3   1       11.36       31.21      7.46 o 
 -13   3   1       51.41       67.09      7.04 o 
 -12   3   1      350.06      336.66     12.91 o 
 -11   3   1     2179.54     2180.21     37.31 o 
 -10   3   1       29.16       39.17      3.99 o 
  -9   3   1     1916.02     1941.82     27.97 o 
  -8   3   1       80.28       84.85      4.28 o 
  -7   3   1      666.42      516.76      9.29 o 
  -6   3   1      264.98      276.34      6.37 o 
  -5   3   1     2137.95     1972.46     23.87 o 
  -4   3   1      171.90      198.63      4.75 o 
  -3   3   1     3622.60     3535.56     64.64 o 
  -2   3   1      213.07      233.00      4.52 o 
  -1   3   1     1899.46     1641.72     23.86 o 
   0   3   1      700.71      671.26     15.86 o 
   1   3   1     6361.68     6399.06     77.33 o 
   2   3   1      463.15      433.83      8.16 o 
   3   3   1     2112.52     1911.59     34.24 o 
   4   3   1       28.26       57.24      4.91 o 
   5   3   1     2134.20     1885.20     23.57 o 
   6   3   1      122.43      106.50      7.47 o 
   7   3   1     4968.54     4901.94     61.87 o 
   8   3   1      642.50      624.08     12.54 o 
   9   3   1     2852.65     2829.32     41.63 o 
  10   3   1        2.53        8.30      3.05 o 
  11   3   1      884.72      854.51     17.84 o 
  12   3   1       94.19       95.35      5.82 o 
  13   3   1     1403.96     1367.02     32.37 o 
  14   3   1       32.77       31.05      7.68 o 
  15   3   1      701.70      696.49     26.93 o 
  16   3   1       76.84       67.76     10.21 o 
  17   3   1      362.05      358.60     21.64 o 
  18   3   1      170.25      194.52     16.98 o 
 -18   4   1       16.81       31.32     10.90 o 
 -17   4   1       32.30       51.24      9.99 o 
 -16   4   1      131.14      148.70     13.30 o 
 -15   4   1       39.67       32.21      7.71 o 
 -14   4   1      785.73      804.27     29.08 o 
 -13   4   1      204.15      194.07     12.47 o 
 -12   4   1       18.45       20.24      6.18 o 
 -11   4   1      622.75      617.38     17.56 o 
 -10   4   1     1075.50     1011.87     19.88 o 
  -9   4   1      150.03      173.48      6.88 o 
  -8   4   1      862.30      861.96     16.38 o 
  -7   4   1      748.74      760.59     14.52 o 
  -6   4   1       80.80       69.51      7.02 o 
  -5   4   1      420.99      447.87      9.11 o 
  -4   4   1      345.49      323.97      9.60 o 
  -3   4   1      465.62      555.20      9.80 o 
  -2   4   1     1489.76     1520.21     23.72 o 
  -1   4   1        5.09       10.85      2.97 o 
   0   4   1      954.16      933.95     14.53 o 
   1   4   1       59.28       62.15      3.98 o 
   2   4   1     1485.49     1543.57     29.67 o 
   3   4   1      817.94      892.27     14.17 o 
   4   4   1       43.58       59.64      7.85 o 
   5   4   1        1.01        2.86      2.24 o 
   6   4   1      688.82      660.33     26.48 o 
   7   4   1        0.79       -0.59      2.90 o 
   8   4   1     1749.54     1742.12     28.79 o 
   9   4   1       16.12       11.96      3.51 o 
  10   4   1       22.60       22.96      4.92 o 
  11   4   1        1.14        5.55      3.53 o 
  12   4   1       60.85       60.67      6.68 o 
  13   4   1       16.56       27.02      7.62 o 
  14   4   1      447.73      444.61     23.30 o 
  15   4   1      271.99      261.51     17.40 o 
  16   4   1       43.69       83.33     11.02 o 
  17   4   1        9.17       22.77     14.56 o 
 -17   5   1      228.06      238.79     17.85 o 
 -16   5   1       90.97       94.47     12.36 o 
 -15   5   1      273.97      267.86     17.24 o 
 -14   5   1      395.58      375.90     19.86 o 
 -13   5   1      773.83      738.86     27.53 o 
 -12   5   1     1387.83     1335.22     33.24 o 
 -11   5   1      540.65      554.94     17.61 o 
 -10   5   1        0.28       -3.43      3.43 o 
  -9   5   1      933.22      902.52     19.23 o 
  -8   5   1       51.14       75.95      6.20 o 
  -7   5   1     1839.93     1798.58     30.63 o 
  -6   5   1      343.19      342.98     11.85 o 
  -5   5   1     3525.78     3534.60     56.31 o 
  -4   5   1       95.88      127.20      5.54 o 
  -3   5   1      961.14      881.06     18.52 o 
  -2   5   1       26.95       49.89      8.41 o 
  -1   5   1     1754.57     1724.27     55.45 o 
   0   5   1     1813.12     1881.33     48.91 o 
   1   5   1      546.38      490.02     10.05 o 
   2   5   1      617.75      595.46     11.30 o 
   3   5   1     1332.11     1313.93     21.65 o 
   4   5   1      518.27      524.17     11.84 o 
   5   5   1     1090.15     1074.24     26.59 o 
   6   5   1      782.55      777.52     21.15 o 
   7   5   1      137.56      129.66     11.85 o 
   8   5   1      365.30      351.31     10.54 o 
   9   5   1        4.05       11.88      3.76 o 
  10   5   1      780.47      741.40     17.69 o 
  11   5   1      677.51      653.77     20.07 o 
  12   5   1      752.66      779.65     28.29 o 
  13   5   1       38.41       49.74      9.45 o 
  14   5   1        8.14        7.30      6.66 o 
  15   5   1      140.21      117.86     12.92 o 
  16   5   1      124.74      135.97     14.77 o 
 -15   6   1      291.73      303.90     29.45 o 
 -14   6   1      198.00      205.95     15.49 o 
 -13   6   1      348.05      319.60     18.49 o 
 -12   6   1      550.67      518.32     22.48 o 
 -11   6   1      211.30      196.04     10.86 o 
 -10   6   1      129.35      141.50      9.88 o 
  -9   6   1       62.25       68.11      6.63 o 
  -8   6   1     1761.13     1687.40     46.46 o 
  -7   6   1       73.97       84.56      6.22 o 
  -6   6   1     1353.12     1357.70     28.63 o 
  -5   6   1      567.33      534.98     13.45 o 
  -4   6   1      831.01      800.56     18.41 o 
  -3   6   1       67.24       84.70     13.72 o 
  -2   6   1     1364.65     1357.61     27.10 o 
  -1   6   1        3.63       48.65     14.64 o 
   0   6   1     1848.82     1827.72     33.31 o 
   1   6   1       32.01       63.75      6.69 o 
   2   6   1       57.97       54.90      5.37 o 
   3   6   1       11.58       19.94      6.47 o 
   4   6   1      561.67      553.59     13.80 o 
   5   6   1       23.21       25.65      4.28 o 
   6   6   1      459.33      441.93     12.22 o 
   7   6   1       75.48       92.10      9.92 o 
   8   6   1       24.21       24.90      5.61 o 
   9   6   1       48.86       57.67      7.01 o 
  10   6   1       40.18       48.48      6.77 o 
  11   6   1      338.14      352.75     20.89 o 
  12   6   1       40.59       46.41     10.25 o 
  13   6   1        3.84       21.01      9.04 o 
  14   6   1      181.88      164.70     17.96 o 
  15   6   1      133.33      165.25     24.76 o 
 -13   7   1       14.57       14.85     14.16 o 
 -12   7   1       20.98       26.25     15.51 o 
 -11   7   1       87.52       84.95     26.25 o 
 -10   7   1       59.07       78.19     13.07 o 
  -9   7   1       77.94       75.97      9.63 o 
  -8   7   1        0.10        5.24      4.49 o 
  -7   7   1      164.15      162.67     13.83 o 
  -6   7   1        4.69       14.75      8.06 o 
  -5   7   1      471.76      465.10     20.06 o 
  -4   7   1        0.88       13.10      6.80 o 
  -3   7   1      829.20      788.94     23.43 o 
  -2   7   1       70.66       57.52      7.13 o 
  -1   7   1       33.26       53.69      6.93 o 
   0   7   1        0.84       11.28      4.96 o 
   1   7   1     1038.58     1027.36     25.98 o 
   2   7   1       31.46       37.48      7.02 o 
   3   7   1     1062.85     1018.99     28.13 o 
   4   7   1       10.40       16.23     14.08 o 
   5   7   1      705.30      667.65     25.15 o 
   6   7   1        0.79        4.39      4.34 o 
   7   7   1       45.82       65.99      7.44 o 
   8   7   1       37.18       41.12      9.32 o 
   9   7   1      845.08      755.98     34.38 o 
  10   7   1       16.00       39.87     15.62 o 
  11   7   1      189.22      195.84     26.50 o 
  12   7   1       93.35      116.92     34.36 o 
 -10   8   1      594.68      566.55     47.07 o 
  -9   8   1       25.51       23.45     13.93 o 
  -8   8   1      552.31      558.20     43.65 o 
  -7   8   1        4.62       27.64     11.71 o 
  -6   8   1     1254.55     1196.21     41.89 o 
  -5   8   1      156.87      154.09     16.19 o 
  -4   8   1     1373.75     1386.38     46.52 o 
  -3   8   1        0.56       46.87     27.00 o 
  -2   8   1     1209.30     1228.38     49.53 o 
  -1   8   1        1.19       21.01     10.82 o 
   0   8   1     1501.73     1495.82     48.59 o 
   1   8   1        0.63       17.90     20.42 o 
   2   8   1     1308.99     1310.94     51.66 o 
   3   8   1        0.12       15.07     14.55 o 
   4   8   1     1079.49     1050.37     55.52 o 
   5   8   1        0.89       -1.72      6.48 o 
   6   8   1      814.61      805.33     38.92 o 
   7   8   1        0.42      -11.60     13.64 o 
   8   8   1      470.55      490.29     42.30 o 
   9   8   1        9.75       -1.32     11.34 o 
  -5   9   1      315.59      301.13     66.10 o 
  -4   9   1        0.52        1.34      7.46 o 
  -3   9   1       28.05       47.79     10.18 o 
  -2   9   1       40.01       45.92      9.47 o 
  -1   9   1       52.31       44.75     10.42 o 
   0   9   1       59.12       76.79     14.12 o 
   1   9   1      114.95      133.04     15.02 o 
   2   9   1        6.05       -7.68      9.91 o 
   3   9   1      271.10      300.91     24.89 o 
   4   9   1        2.58       22.83     22.93 o 
 -21   0   2      149.57      120.74     34.36 o 
 -20   0   2      706.81      712.25     46.00 o 
 -19   0   2      108.43      105.63     17.39 o 
 -18   0   2      257.67      263.07     25.62 o 
 -17   0   2      395.89      393.06     49.63 o 
 -16   0   2     1139.64     1143.08     51.28 o 
 -15   0   2      407.20      398.30     17.32 o 
 -14   0   2     6595.37     6617.51    140.19 o 
 -13   0   2       49.14       37.63      8.42 o 
 -12   0   2     6305.03     6512.03    122.09 o 
 -11   0   2      135.53      113.13      7.87 o 
 -10   0   2     6202.78     6037.98    121.48 o 
  -9   0   2       31.02       20.78      3.40 o 
  -8   0   2    12570.11    12387.51    249.91 o 
  -7   0   2      529.65      557.44     10.24 o 
  -6   0   2     7620.72     7479.20    129.26 o 
  -5   0   2      316.41      333.05      9.58 o 
  -4   0   2    24130.34    23301.33    324.59 o 
  -3   0   2     2624.15     2857.69     38.71 o 
  -2   0   2    36979.34    37471.88    366.41 o 
   0   0   2     8934.23     8552.75    105.36 o 
   1   0   2     1983.89     1929.17     47.81 o 
   2   0   2      109.09      138.61      6.61 o 
   3   0   2       77.52       80.87      2.78 o 
   4   0   2     2250.28     1986.03     31.21 o 
   5   0   2     3687.87     3889.92     65.48 o 
   6   0   2    26399.51    27759.42    406.43 o 
   7   0   2     1830.97     1714.85     41.79 o 
   8   0   2       48.98       17.58      8.34 o 
   9   0   2      574.85      522.29     19.12 o 
  10   0   2     1784.76     1732.26     49.76 o 
  11   0   2      722.73      648.49     25.75 o 
  12   0   2      121.80      154.69     12.98 o 
  13   0   2      891.79      874.30     35.65 o 
  14   0   2     2122.25     2047.86     71.39 o 
  15   0   2     1778.94     1448.06    225.51 o 
  16   0   2      359.69      366.90     25.68 o 
  17   0   2      449.55      491.56     54.88 o 
  18   0   2      200.96      164.17     35.32 o 
  19   0   2      104.38      149.85     31.50 o 
 -21   1   2       43.63      100.42     20.17 o 
 -20   1   2        1.13        1.46      9.23 o 
 -19   1   2      133.53      140.90     19.98 o 
 -18   1   2       20.56       24.99      8.05 o 
 -17   1   2       20.96       33.43     10.79 o 
 -16   1   2       62.03       82.66      8.13 o 
 -15   1   2      172.52      163.28      9.46 o 
 -14   1   2       21.28       38.93      7.09 o 
 -13   1   2      813.55      784.41     17.64 o 
 -12   1   2        5.03        3.18      2.17 o 
 -11   1   2      557.19      503.34      9.47 o 
 -10   1   2       32.50       41.09      2.71 o 
  -9   1   2       75.94       42.92      2.99 o 
  -8   1   2      519.09      523.72     11.06 o 
  -7   1   2      613.87      611.69     16.61 o 
  -6   1   2       67.20       67.78      2.06 o 
  -5   1   2      361.68      351.99      5.86 o 
  -4   1   2      217.41      218.95      4.24 o 
  -3   1   2      433.86      461.85      6.83 o 
  -2   1   2        0.39        8.68      2.04 o 
  -1   1   2     3865.66     3893.96     38.27 o 
   0   1   2        3.83       22.09      1.99 o 
   1   1   2    17261.91    17509.98    158.61 o 
   2   1   2     3554.99     3750.12     66.52 o 
   3   1   2      291.50      279.27      6.05 o 
   4   1   2     1336.42     1330.74     13.83 o 
   5   1   2      999.00     1076.10     12.29 o 
   6   1   2        0.23        2.10      1.65 o 
   7   1   2       11.33       11.32      2.16 o 
   8   1   2      577.11      594.65     11.10 o 
   9   1   2        1.48        3.55      2.61 o 
  10   1   2      487.63      501.90     11.42 o 
  11   1   2        5.79        9.59      4.56 o 
  12   1   2      567.60      565.52     13.99 o 
  13   1   2        1.33       -1.48      4.55 o 
  14   1   2       62.47       62.48      7.93 o 
  15   1   2      375.84      351.43     18.00 o 
  16   1   2        0.44        8.64      5.17 o 
  17   1   2       21.59       22.70      8.49 o 
  18   1   2        0.63        3.56     10.74 o 
  19   1   2        0.08       18.47     13.73 o 
 -20   2   2        3.50        2.14      7.69 o 
 -19   2   2       70.87       96.50     15.15 o 
 -18   2   2      130.70      134.97     10.25 o 
 -17   2   2       87.00       95.96      9.12 o 
 -16   2   2      805.17      783.86     22.88 o 
 -15   2   2       38.78       56.60      6.79 o 
 -14   2   2       14.99       26.83      5.51 o 
 -13   2   2      184.14      200.37     10.17 o 
 -12   2   2       99.32      108.51      9.04 o 
 -11   2   2      655.36      664.69     20.02 o 
 -10   2   2     1200.71     1196.88     16.63 o 
  -9   2   2     1197.74     1197.39     14.96 o 
  -8   2   2     2136.03     1998.25     39.76 o 
  -7   2   2     2510.21     2550.18     26.39 o 
  -6   2   2      164.14      101.02      3.62 o 
  -5   2   2     1425.02     1410.16     14.00 o 
  -4   2   2     4184.77     4142.77     38.97 o 
  -3   2   2     5373.87     5611.11     45.49 o 
  -2   2   2       10.85       29.65      4.36 o 
  -1   2   2    19187.82    18895.16    430.86 o 
   0   2   2    18993.18    18815.69    132.57 o 
   1   2   2     2227.51     2410.57     22.96 o 
   2   2   2      526.79      441.20      5.43 o 
   3   2   2     3291.70     3404.18     53.74 o 
   4   2   2     4202.29     3924.79     41.69 o 
   5   2   2      367.79      371.38      7.34 o 
   6   2   2     6420.69     6206.29     68.01 o 
   7   2   2      379.35      386.44      7.54 o 
   8   2   2     3804.27     3786.01     48.81 o 
   9   2   2      411.24      391.55     10.38 o 
  10   2   2     1646.05     1694.76     28.15 o 
  11   2   2      273.47      262.24     13.16 o 
  12   2   2     2288.37     2353.84     42.17 o 
  13   2   2      473.67      446.77     15.30 o 
  14   2   2     2113.83     2027.72     46.06 o 
  15   2   2      143.06      139.03      9.43 o 
  16   2   2      689.07      707.74     27.39 o 
  17   2   2       54.34       60.66      9.75 o 
  18   2   2      138.63      107.06     19.23 o 
 -20   3   2       16.89       16.34     10.47 o 
 -19   3   2       81.52       98.30     15.95 o 
 -18   3   2        0.78        2.36      7.98 o 
 -17   3   2      416.52      381.34     18.32 o 
 -16   3   2       57.82       65.26      9.77 o 
 -15   3   2     1134.48     1154.06     31.01 o 
 -14   3   2      113.99      106.69      8.54 o 
 -13   3   2       43.49       60.75      6.84 o 
 -12   3   2       17.49       13.21      5.25 o 
 -11   3   2      817.97      791.47     23.79 o 
 -10   3   2      300.01      292.56      6.90 o 
  -9   3   2      537.57      460.29      8.72 o 
  -8   3   2      251.14      277.14      8.68 o 
  -7   3   2     3168.33     3041.22     36.01 o 
  -6   3   2     1411.12     1437.55     18.10 o 
  -5   3   2       30.69       65.72      3.07 o 
  -4   3   2     3814.09     3970.94     41.18 o 
  -3   3   2     1602.45     1501.33     33.78 o 
  -2   3   2      816.14      851.29     18.38 o 
  -1   3   2      836.33      740.33     14.08 o 
   0   3   2     3887.14     3939.91     51.08 o 
   1   3   2     3040.23     3242.23     36.59 o 
   2   3   2      899.03      908.36     11.54 o 
   3   3   2      366.72      331.31      6.67 o 
   4   3   2     2926.64     2996.04     38.45 o 
   5   3   2     2506.14     2458.79     29.70 o 
   6   3   2     1426.26     1464.69     20.34 o 
   7   3   2      990.24      997.48     16.19 o 
   8   3   2     1575.59     1490.72     22.88 o 
   9   3   2      493.48      519.10     11.26 o 
  10   3   2      126.04      121.16      6.38 o 
  11   3   2       31.16       30.51      5.14 o 
  12   3   2     1157.23     1148.69     28.93 o 
  13   3   2      788.13      749.33     22.83 o 
  14   3   2      706.02      725.88     26.68 o 
  15   3   2       15.72       17.56      7.79 o 
  16   3   2      180.70      203.42     16.00 o 
  17   3   2       86.27      110.73     12.66 o 
  18   3   2      133.48      155.24     36.27 o 
 -19   4   2       52.31       63.48     13.98 o 
 -18   4   2      689.42      714.42     32.58 o 
 -17   4   2       50.39       59.36     13.62 o 
 -16   4   2      970.98      991.35     31.66 o 
 -15   4   2        0.60        2.77      5.63 o 
 -14   4   2     1487.43     1448.80     37.55 o 
 -13   4   2       94.89       90.74      9.46 o 
 -12   4   2     3079.73     2970.83     60.71 o 
 -11   4   2       19.00       27.81      5.88 o 
 -10   4   2     5100.40     4925.07     69.48 o 
  -9   4   2      148.75      165.11     11.84 o 
  -8   4   2     3824.12     3662.15     50.97 o 
  -7   4   2       17.41       11.23      2.98 o 
  -6   4   2     6617.93     6507.43     82.59 o 
  -5   4   2      919.23      909.99     17.50 o 
  -4   4   2     5721.92     5754.37     86.70 o 
  -3   4   2     1359.17     1409.54     19.38 o 
  -2   4   2    10364.12    10857.99    157.76 o 
  -1   4   2      789.23      783.48     26.69 o 
   0   4   2     5659.21     5419.64     65.04 o 
   1   4   2     3449.98     3459.05     40.51 o 
   2   4   2     1208.18     1011.11     16.91 o 
   3   4   2     3097.83     3123.18     48.90 o 
   4   4   2     1268.74     1248.14     19.26 o 
   5   4   2     2605.02     2514.42     39.29 o 
   6   4   2     2179.07     2067.34     37.78 o 
   7   4   2     2004.17     1986.85     31.42 o 
   8   4   2      226.53      192.54      6.99 o 
   9   4   2      572.20      539.05     12.57 o 
  10   4   2      402.24      390.51     13.80 o 
  11   4   2     2411.37     2385.04     64.33 o 
  12   4   2      130.69      124.23     12.04 o 
  13   4   2      389.39      379.43     19.17 o 
  14   4   2      340.32      337.76     18.66 o 
  15   4   2      197.01      208.69     16.56 o 
  16   4   2       92.61      101.64     12.21 o 
  17   4   2      228.95      265.19     20.75 o 
 -17   5   2       53.55       80.03     12.24 o 
 -16   5   2      268.37      297.77     17.99 o 
 -15   5   2       40.97       37.37      8.93 o 
 -14   5   2       40.33       60.77      8.03 o 
 -13   5   2        1.19       12.05      7.86 o 
 -12   5   2      233.37      234.66     11.69 o 
 -11   5   2       49.24       52.41     10.92 o 
 -10   5   2      121.64      113.46      7.71 o 
  -9   5   2      311.10      302.28      9.43 o 
  -8   5   2      163.59      159.11      7.14 o 
  -7   5   2        1.62        7.07      3.04 o 
  -6   5   2      770.54      806.49     16.21 o 
  -5   5   2       24.89       25.82      5.64 o 
  -4   5   2      383.78      388.28     10.27 o 
  -3   5   2      273.92      272.39      9.55 o 
  -2   5   2      295.15      304.93     10.75 o 
  -1   5   2     1362.96     1355.44     34.85 o 
   0   5   2       91.64       77.20      4.90 o 
   1   5   2      650.22      615.98     11.64 o 
   2   5   2      259.04      259.30      7.24 o 
   3   5   2      691.74      698.12     36.93 o 
   4   5   2      139.48      123.57      6.78 o 
   5   5   2      944.87      909.95     17.81 o 
   6   5   2      529.81      491.37     14.01 o 
   7   5   2     2880.76     2768.54     51.22 o 
   8   5   2        4.42       11.59      4.25 o 
   9   5   2      266.71      267.71     11.62 o 
  10   5   2       18.78       18.61      5.53 o 
  11   5   2      172.16      177.02     10.79 o 
  12   5   2       34.50       33.19      8.87 o 
  13   5   2      764.01      838.89     33.23 o 
  14   5   2       11.20       14.48      8.25 o 
  15   5   2      275.50      309.64     21.66 o 
  16   5   2       63.52       54.28     11.03 o 
 -16   6   2        5.81       10.80     10.10 o 
 -15   6   2        1.25       -5.07      9.64 o 
 -14   6   2      117.90      140.06     17.94 o 
 -13   6   2       56.45       75.19     10.34 o 
 -12   6   2      285.61      284.76     13.47 o 
 -11   6   2      138.44      144.59      9.58 o 
 -10   6   2      206.68      199.94     11.62 o 
  -9   6   2      150.30      144.11     12.31 o 
  -8   6   2      125.94      129.07      7.20 o 
  -7   6   2        3.99        8.42      3.80 o 
  -6   6   2      100.14      122.94     13.10 o 
  -5   6   2       27.66       35.23      7.15 o 
  -4   6   2      451.79      462.06     22.56 o 
  -3   6   2      166.71      176.56      8.92 o 
  -2   6   2      549.17      553.63     16.33 o 
  -1   6   2      340.34      366.16     12.32 o 
   0   6   2      300.71      310.31     11.22 o 
   1   6   2       18.63       19.88      5.12 o 
   2   6   2      103.50      115.16      7.38 o 
   3   6   2      171.19      162.70     10.97 o 
   4   6   2      482.37      444.99     12.27 o 
   5   6   2      415.29      378.38     14.45 o 
   6   6   2       36.08       46.90      5.30 o 
   7   6   2       23.35       36.60      5.48 o 
   8   6   2      405.26      407.45     18.18 o 
   9   6   2      141.27      151.46     11.53 o 
  10   6   2      297.62      299.73     14.96 o 
  11   6   2       50.51       60.52     10.40 o 
  12   6   2       78.47       84.40     33.65 o 
  13   6   2       40.23       45.94     16.57 o 
  14   6   2       29.06       12.40      9.75 o 
 -14   7   2       13.18        9.75     12.15 o 
 -13   7   2      305.81      317.37     29.86 o 
 -12   7   2      197.21      197.65     42.24 o 
 -11   7   2      587.64      598.91     38.25 o 
 -10   7   2       61.65       53.96     11.55 o 
  -9   7   2      805.58      739.80     28.27 o 
  -8   7   2       12.18        2.35      4.55 o 
  -7   7   2     1290.44     1273.77     33.79 o 
  -6   7   2      264.17      254.91     12.60 o 
  -5   7   2      353.83      356.24     15.18 o 
  -4   7   2      402.92      379.34     15.77 o 
  -3   7   2     1182.88     1275.25     44.09 o 
  -2   7   2      244.13      340.82     25.90 o 
  -1   7   2     2737.36     2841.24     60.49 o 
   0   7   2      238.27      258.26     13.61 o 
   1   7   2      883.03      866.41     24.32 o 
   2   7   2      638.55      666.67     21.38 o 
   3   7   2      496.69      529.86     18.90 o 
   4   7   2     1988.41     1833.37     55.86 o 
   5   7   2      778.42      710.55     22.37 o 
   6   7   2      598.28      602.96     23.57 o 
   7   7   2      416.61      405.25     19.69 o 
   8   7   2       57.14       69.48     10.83 o 
   9   7   2      483.91      480.29     28.41 o 
  10   7   2      235.80      196.46     18.48 o 
  11   7   2      148.13      165.18     23.77 o 
  12   7   2      290.50      265.94     30.78 o 
 -11   8   2       35.45       32.12     14.50 o 
 -10   8   2      461.62      466.74     58.70 o 
  -9   8   2       84.20       98.07     21.24 o 
  -8   8   2        1.26       11.83      9.15 o 
  -7   8   2        5.26        3.01      7.72 o 
  -6   8   2      539.97      554.79     25.29 o 
  -5   8   2       21.15       40.11     17.15 o 
  -4   8   2      971.24      939.59     35.39 o 
  -3   8   2      227.13      225.33     16.44 o 
  -2   8   2      124.14      136.88     12.80 o 
  -1   8   2      138.88      158.97     13.93 o 
   0   8   2       60.17       84.17     11.01 o 
   1   8   2      122.43      118.42     12.64 o 
   2   8   2      484.87      444.54     26.31 o 
   3   8   2       48.08       79.36      9.97 o 
   4   8   2      356.73      369.67     26.63 o 
   5   8   2       35.10       51.74     12.18 o 
   6   8   2      267.82      254.38     23.62 o 
   7   8   2      188.46      197.05     26.09 o 
   8   8   2      130.11      127.56     28.16 o 
   9   8   2       42.68       61.60     25.29 o 
  -5   9   2      463.08      377.01     34.42 o 
  -4   9   2       25.30       18.11      9.99 o 
  -3   9   2      202.49      200.14     16.80 o 
  -2   9   2        5.18       20.18      9.51 o 
  -1   9   2      125.15      125.77     19.29 o 
   0   9   2       48.51       75.98     15.98 o 
   1   9   2      230.02      262.53     23.15 o 
   2   9   2      122.48      130.04     17.65 o 
   3   9   2      373.17      368.96     29.60 o 
 -21   1   3      299.25      292.63     25.05 o 
 -20   1   3       79.54       74.62     11.73 o 
 -19   1   3      174.72      180.56     15.00 o 
 -18   1   3      159.34      165.59     13.88 o 
 -17   1   3      892.18      907.12     26.76 o 
 -16   1   3      799.80      727.65     23.08 o 
 -15   1   3     1982.60     1969.66     42.10 o 
 -14   1   3      317.13      309.58     11.92 o 
 -13   1   3       14.55       33.07      4.56 o 
 -12   1   3      172.47      151.63      5.75 o 
 -11   1   3     4898.78     4816.33     58.98 o 
 -10   1   3      245.31      256.26      4.92 o 
  -9   1   3     7440.64     7674.09    108.03 o 
  -8   1   3       54.85       84.71     10.09 o 
  -7   1   3     5846.16     5981.40     70.56 o 
  -6   1   3        1.72       14.44      2.72 o 
  -5   1   3     5067.92     5046.98     59.80 o 
  -4   1   3     1062.10     1077.40     10.11 o 
  -3   1   3      355.01      369.01      4.81 o 
  -2   1   3    10311.75    10899.61     75.75 o 
  -1   1   3    56669.33    57847.43    606.20 o 
   0   1   3     5093.86     5227.22    140.47 o 
   1   1   3     1028.71      889.10     22.20 o 
   2   1   3      154.81      138.08      4.23 o 
   3   1   3      812.40      678.72      9.80 o 
   4   1   3       67.20       69.29      2.57 o 
   5   1   3     6446.98     6274.70     62.01 o 
   6   1   3      534.01      528.87      8.58 o 
   7   1   3     1183.38     1046.59     16.83 o 
   8   1   3      457.48      437.19      8.84 o 
   9   1   3     1566.01     1604.20     24.83 o 
  10   1   3       36.44       43.71      4.00 o 
  11   1   3      608.64      587.61     14.26 o 
  12   1   3        7.68        7.72      3.70 o 
  13   1   3      457.99      422.48     14.73 o 
  14   1   3      145.20      131.35     12.90 o 
  15   1   3      529.08      486.80     17.49 o 
  16   1   3       82.81       94.83     11.13 o 
  17   1   3      162.19      189.78     18.41 o 
  18   1   3       76.15      126.54     22.01 o 
 -20   2   3       53.52       96.36     16.50 o 
 -19   2   3        6.42        2.97      6.27 o 
 -18   2   3      285.40      261.90     17.18 o 
 -17   2   3      131.23      121.67     10.60 o 
 -16   2   3        4.71       24.60     12.01 o 
 -15   2   3       54.71       68.31      7.74 o 
 -14   2   3     1580.59     1603.20     35.84 o 
 -13   2   3      200.68      188.94      9.73 o 
 -12   2   3       71.20       95.18      6.88 o 
 -11   2   3      128.51      133.19      7.03 o 
 -10   2   3     3121.78     3320.84     52.99 o 
  -9   2   3      147.48      131.32      6.08 o 
  -8   2   3     9299.85    10142.95    135.90 o 
  -7   2   3      767.06      783.46     14.72 o 
  -6   2   3        4.39       26.09      1.92 o 
  -5   2   3       83.54       76.20      3.52 o 
  -4   2   3     1734.86     1740.86     18.48 o 
  -3   2   3     2431.53     2591.72     27.00 o 
  -2   2   3    13027.14    13564.34    217.17 o 
  -1   2   3     9333.83     9659.24    115.62 o 
   0   2   3      268.67      320.43      4.17 o 
   1   2   3     5621.13     5831.01     61.20 o 
   2   2   3      107.66       91.49      4.70 o 
   3   2   3      617.65      603.53     10.24 o 
   4   2   3        4.99       19.35      2.53 o 
   5   2   3      379.69      346.44      5.25 o 
   6   2   3        1.45        2.88      2.10 o 
   7   2   3     1236.43     1234.40     17.39 o 
   8   2   3      127.88      112.71      4.63 o 
   9   2   3      236.18      240.41      8.05 o 
  10   2   3      142.03      109.44      7.28 o 
  11   2   3       95.19      138.32      8.55 o 
  12   2   3       61.23       71.61      7.56 o 
  13   2   3       97.15       88.53     11.38 o 
  14   2   3      213.11      201.99     12.23 o 
  15   2   3       15.89       31.35      6.86 o 
  16   2   3        3.46        2.13      6.21 o 
  17   2   3        9.35       37.47     14.23 o 
  18   2   3       34.19       54.67     25.05 o 
 -20   3   3       68.51       80.01     16.11 o 
 -19   3   3      298.58      261.42     21.42 o 
 -18   3   3       37.70       54.84      8.21 o 
 -17   3   3      614.21      647.87     23.45 o 
 -16   3   3      156.07      191.35     14.37 o 
 -15   3   3     1237.28     1261.99     33.56 o 
 -14   3   3      125.88      125.82      9.99 o 
 -13   3   3      247.97      258.72     11.92 o 
 -12   3   3       52.02       57.02      9.23 o 
 -11   3   3     2086.97     2125.49     40.23 o 
 -10   3   3       71.94       76.23      5.69 o 
  -9   3   3     1731.86     1673.20     29.76 o 
  -8   3   3      986.33     1026.22     20.24 o 
  -7   3   3     2717.48     2543.27     40.62 o 
  -6   3   3      119.89      131.52     12.20 o 
  -5   3   3     4810.13     4712.28     60.52 o 
  -4   3   3      248.96      249.21      7.95 o 
  -3   3   3     2356.98     2284.45     28.64 o 
  -2   3   3      316.63      361.09      7.93 o 
  -1   3   3    10402.22    10396.16    206.79 o 
   0   3   3        6.28       19.24      2.62 o 
   1   3   3     6565.87     6344.69     63.01 o 
   2   3   3      410.52      460.35      7.21 o 
   3   3   3     4028.83     3975.91     71.40 o 
   4   3   3      926.58      972.62     26.44 o 
   5   3   3     2982.69     2890.71     37.08 o 
   6   3   3     1274.09     1187.54     18.22 o 
   7   3   3     4430.38     4181.35     83.69 o 
   8   3   3      110.97      107.11     10.86 o 
   9   3   3     1276.05     1264.99     27.82 o 
  10   3   3      196.62      185.57      9.62 o 
  11   3   3      482.67      482.79     16.67 o 
  12   3   3      795.11      771.75     22.13 o 
  13   3   3      627.06      651.57     20.98 o 
  14   3   3      704.53      681.32     23.62 o 
  15   3   3      122.63      146.62     13.77 o 
  16   3   3      333.54      349.22     20.29 o 
  17   3   3       73.66       95.18     15.66 o 
 -19   4   3        1.55        0.13      8.29 o 
 -18   4   3      174.96      200.27     16.34 o 
 -17   4   3       72.98       81.90     11.01 o 
 -16   4   3      645.61      654.14     24.82 o 
 -15   4   3       10.26       -0.47      5.49 o 
 -14   4   3      389.10      391.42     16.27 o 
 -13   4   3      236.28      232.30     11.79 o 
 -12   4   3      761.01      706.11     20.90 o 
 -11   4   3       69.06       61.79      6.49 o 
 -10   4   3     1376.64     1382.65     42.53 o 
  -9   4   3      332.49      311.86      8.03 o 
  -8   4   3     2139.24     2126.07     30.42 o 
  -7   4   3      202.68      203.22     13.13 o 
  -6   4   3      760.49      742.11     12.55 o 
  -5   4   3        1.54       13.98      7.11 o 
  -4   4   3     2436.03     2422.27     95.75 o 
  -3   4   3        5.87        3.79      1.99 o 
  -2   4   3      931.78      901.87     16.67 o 
  -1   4   3       44.59       55.04      7.79 o 
   0   4   3     2165.09     2158.11     43.75 o 
   1   4   3      641.08      733.68     26.49 o 
   2   4   3       64.16      105.76      9.00 o 
   3   4   3      245.19      232.83      6.15 o 
   4   4   3        1.56       -1.52      2.11 o 
   5   4   3      716.65      721.84     13.22 o 
   6   4   3      963.36      934.30     17.98 o 
   7   4   3     2236.03     2264.36     44.07 o 
   8   4   3      175.96      161.34     14.33 o 
   9   4   3       26.19       39.30      8.18 o 
  10   4   3      394.05      395.36     14.52 o 
  11   4   3      862.60      824.97     23.48 o 
  12   4   3      290.50      299.70     15.13 o 
  13   4   3      383.79      352.54     18.97 o 
  14   4   3       19.56       18.00      7.79 o 
  15   4   3      174.25      171.08     14.99 o 
  16   4   3        1.06        6.13      7.37 o 
 -18   5   3       12.06        6.86      9.62 o 
 -17   5   3      258.58      243.26     17.51 o 
 -16   5   3       22.65       39.60     16.25 o 
 -15   5   3      543.92      541.51     20.67 o 
 -14   5   3       29.08       33.35      6.69 o 
 -13   5   3      347.17      355.27     14.95 o 
 -12   5   3       78.42       67.93      7.66 o 
 -11   5   3      205.70      225.88     11.45 o 
 -10   5   3      920.73      903.34     22.89 o 
  -9   5   3     1674.35     1614.02     34.90 o 
  -8   5   3       60.27       60.04      5.28 o 
  -7   5   3     1386.80     1307.87     22.37 o 
  -6   5   3        2.79        3.17      2.38 o 
  -5   5   3      212.11      197.05     10.32 o 
  -4   5   3     1769.02     1782.05     45.39 o 
  -3   5   3     1002.20      971.12     21.65 o 
  -2   5   3      392.84      420.05     12.01 o 
  -1   5   3     1364.79     1327.41     34.53 o 
   0   5   3      241.38      244.33     10.35 o 
   1   5   3     2752.28     2755.18     47.26 o 
   2   5   3       44.22       46.88      4.21 o 
   3   5   3     3113.19     3026.34     88.83 o 
   4   5   3      276.47      243.27      8.13 o 
   5   5   3      664.62      648.60     14.22 o 
   6   5   3      503.89      488.64     12.68 o 
   7   5   3      479.59      462.88     18.52 o 
   8   5   3       28.93       54.06      7.72 o 
   9   5   3     2530.78     2526.06     56.75 o 
  10   5   3      422.46      421.43     16.93 o 
  11   5   3      577.87      536.58     19.41 o 
  12   5   3      140.46      134.33     15.69 o 
  13   5   3      289.09      282.50     19.76 o 
  14   5   3       26.12       31.78      9.70 o 
  15   5   3      141.91      181.94     19.61 o 
 -16   6   3      243.04      261.17     25.01 o 
 -15   6   3        9.48        9.93      9.52 o 
 -14   6   3      390.42      385.75     21.97 o 
 -13   6   3        0.49        1.24      5.69 o 
 -12   6   3        7.20        1.72      5.95 o 
 -11   6   3       36.05       36.32      8.70 o 
 -10   6   3      571.26      588.01     23.20 o 
  -9   6   3        5.89       34.06     27.71 o 
  -8   6   3     1024.05      980.80     24.42 o 
  -7   6   3       18.15       11.44      4.36 o 
  -6   6   3      337.26      338.26     12.83 o 
  -5   6   3       24.31       31.06      7.26 o 
  -4   6   3        3.34       16.26      5.54 o 
  -3   6   3      180.14      189.63     11.18 o 
  -2   6   3     1006.62     1018.59     25.33 o 
  -1   6   3       36.68       44.09      8.47 o 
   0   6   3      529.89      564.29     17.53 o 
   1   6   3       52.17       59.42      5.99 o 
   2   6   3      768.49      838.68     22.04 o 
   3   6   3       71.01       69.83      8.43 o 
   4   6   3      448.79      412.87     14.30 o 
   5   6   3       85.33       88.02      6.97 o 
   6   6   3      655.73      644.14     23.60 o 
   7   6   3       51.64       51.45      8.15 o 
   8   6   3      346.65      380.73     19.96 o 
   9   6   3       17.05       10.83     10.03 o 
  10   6   3     1089.14     1075.26     38.57 o 
  11   6   3       90.82       76.04     13.27 o 
  12   6   3      255.53      253.32     22.68 o 
  13   6   3       80.47      106.50     17.33 o 
 -14   7   3       29.19       83.92     20.65 o 
 -13   7   3      143.71      147.22     17.97 o 
 -12   7   3       85.01       73.77     11.59 o 
 -11   7   3      595.87      586.61     26.89 o 
 -10   7   3        0.88        2.11      5.91 o 
  -9   7   3      125.93      119.53     13.17 o 
  -8   7   3      241.70      212.49     16.91 o 
  -7   7   3      267.48      251.34     12.91 o 
  -6   7   3      677.69      612.58     20.64 o 
  -5   7   3      703.76      733.29     23.14 o 
  -4   7   3        3.31        5.39     10.21 o 
  -3   7   3      284.61      291.59     13.19 o 
  -2   7   3      315.04      296.12     14.32 o 
  -1   7   3      342.96      381.27     15.84 o 
   0   7   3        1.88        8.46      4.98 o 
   1   7   3      750.69      733.23     22.61 o 
   2   7   3      119.53      126.21     11.14 o 
   3   7   3      348.89      341.60     14.15 o 
   4   7   3       30.58       39.44      8.06 o 
   5   7   3      179.14      167.75     12.78 o 
   6   7   3      126.46      125.49     12.03 o 
   7   7   3      402.16      411.27     23.59 o 
   8   7   3       63.87       69.74     13.23 o 
   9   7   3      185.77      178.38     18.63 o 
  10   7   3       63.79       78.60     16.23 o 
  11   7   3      221.03      199.52     28.18 o 
 -11   8   3       10.00       10.36     13.49 o 
 -10   8   3      113.91      112.08     21.19 o 
  -9   8   3      101.35       95.00     16.62 o 
  -8   8   3      398.48      376.02     33.51 o 
  -7   8   3      163.13      163.46     19.85 o 
  -6   8   3       90.98      107.17     12.55 o 
  -5   8   3      346.74      338.72     19.50 o 
  -4   8   3      172.82      183.34     18.46 o 
  -3   8   3       11.48       32.09     11.54 o 
  -2   8   3       50.02       72.25     11.50 o 
  -1   8   3       61.94       84.06     10.74 o 
   0   8   3      396.59      394.50     19.81 o 
   1   8   3      345.69      335.42     40.03 o 
   2   8   3      125.03      133.66     13.43 o 
   3   8   3        2.25        7.24      8.33 o 
   4   8   3      223.53      212.05     20.25 o 
   5   8   3       18.25       22.20     10.37 o 
   6   8   3      109.03      127.84     17.42 o 
   7   8   3       28.66       25.77     13.84 o 
   8   8   3      198.23      215.16     30.51 o 
  -5   9   3       45.54       52.57     19.59 o 
  -4   9   3       11.66        3.58      8.50 o 
  -3   9   3       38.66       32.44     11.78 o 
  -2   9   3       23.76       29.35     17.84 o 
  -1   9   3       19.01       48.82     32.88 o 
   0   9   3       51.63       30.36     11.37 o 
   1   9   3       21.78       17.18     10.54 o 
   2   9   3       70.04       67.14     14.51 o 
 -21   0   4        5.61        2.30     10.19 o 
 -20   0   4      160.62      128.08     20.17 o 
 -19   0   4       46.84       85.86     17.18 o 
 -18   0   4     1923.82     1946.77     84.08 o 
 -17   0   4      246.48      239.00     22.27 o 
 -16   0   4     4876.86     4808.10    163.65 o 
 -15   0   4      770.54      713.27     39.65 o 
 -14   0   4     1721.82     1662.17     37.43 o 
 -13   0   4      128.06      106.74      6.31 o 
 -12   0   4     1102.23     1156.01     38.39 o 
 -11   0   4      101.35      131.67      7.98 o 
 -10   0   4     1435.58     1325.91     37.34 o 
  -9   0   4      246.60      249.28     10.50 o 
  -8   0   4     5881.38     6595.07     90.69 o 
  -7   0   4     2163.78     2434.89     33.52 o 
  -6   0   4      123.35      104.13      3.63 o 
  -5   0   4      528.35      531.40      8.97 o 
  -4   0   4     2255.95     2460.47     43.50 o 
  -3   0   4        1.04        9.30      4.22 o 
  -2   0   4     3482.39     3587.85     45.79 o 
  -1   0   4     5488.28     5924.03     78.72 o 
   0   0   4     6003.73     6564.01     75.44 o 
   1   0   4     2360.30     2356.88     85.22 o 
   2   0   4      709.38      761.72     13.37 o 
   3   0   4     1235.20     1187.10     17.38 o 
   4   0   4      818.45      745.43     13.01 o 
   5   0   4      312.81      307.08     14.79 o 
   6   0   4       59.60       81.24      4.67 o 
   7   0   4       19.01       37.55      4.19 o 
   8   0   4       68.47       86.39      6.06 o 
   9   0   4      523.50      491.59     23.41 o 
  10   0   4       76.18       74.74      7.30 o 
  11   0   4      394.22      403.14     15.93 o 
  12   0   4        3.29        4.02      4.96 o 
  13   0   4      829.19      767.57     37.95 o 
  14   0   4      758.32      696.72     37.37 o 
  15   0   4      129.65      116.13     16.07 o 
  16   0   4        2.94       17.04      9.97 o 
  17   0   4       90.90      115.49     31.97 o 
 -21   1   4       73.42       90.88     13.52 o 
 -20   1   4       20.51       31.17     11.23 o 
 -19   1   4       37.91       57.58     10.11 o 
 -18   1   4       39.54       50.41      9.55 o 
 -17   1   4       25.82       60.57      9.10 o 
 -16   1   4        0.09        3.24      5.31 o 
 -15   1   4     2390.09     2388.16     49.10 o 
 -14   1   4        0.44        6.06      5.09 o 
 -13   1   4      159.24      161.44      8.46 o 
 -12   1   4     1221.18     1208.88     25.39 o 
 -11   1   4      421.89      422.87     16.14 o 
 -10   1   4     1387.55     1466.61     24.63 o 
  -9   1   4     2349.04     2610.10     48.22 o 
  -8   1   4     1259.04     1218.88     25.69 o 
  -7   1   4     1776.77     1962.98     30.28 o 
  -6   1   4     2271.54     2367.48     33.80 o 
  -5   1   4      248.26      267.22      8.85 o 
  -4   1   4     3617.39     3930.71     62.85 o 
  -3   1   4    10468.62    11332.95    109.36 o 
  -2   1   4    15327.87    15322.21    295.95 o 
  -1   1   4      560.52      632.14     12.02 o 
   0   1   4     7898.46     8131.96    255.39 o 
   1   1   4     6289.07     5989.58    144.31 o 
   2   1   4     1737.46     1769.31     38.15 o 
   3   1   4      646.86      603.18     10.02 o 
   4   1   4      736.27      747.94     17.93 o 
   5   1   4     1448.81     1413.87     16.10 o 
   6   1   4     1307.23     1398.09     23.42 o 
   7   1   4      203.17      158.91      7.36 o 
   8   1   4      320.24      338.23     10.30 o 
   9   1   4      353.17      354.35     18.54 o 
  10   1   4       43.42       41.31      5.80 o 
  11   1   4       70.29       69.09      9.32 o 
  12   1   4       27.81       39.77      6.08 o 
  13   1   4      396.86      391.52     18.69 o 
  14   1   4      256.39      245.09     15.80 o 
  15   1   4       36.10       42.07      8.61 o 
  16   1   4       25.36       26.42     15.00 o 
  17   1   4       80.10       86.26     14.06 o 
 -21   2   4      168.74      185.90     22.37 o 
 -20   2   4       58.58       78.50     12.82 o 
 -19   2   4       85.77       95.33     12.20 o 
 -18   2   4       95.43      103.08     12.06 o 
 -17   2   4      409.06      383.87     16.49 o 
 -16   2   4      983.08     1061.97     30.52 o 
 -15   2   4      828.23      822.33     23.01 o 
 -14   2   4       46.81       50.27      6.76 o 
 -13   2   4      827.73      846.01     21.32 o 
 -12   2   4     2404.71     2496.31     46.74 o 
 -11   2   4     1007.82     1044.52     21.95 o 
 -10   2   4      624.16      627.74     14.38 o 
  -9   2   4      129.99      132.26     10.26 o 
  -8   2   4     2598.87     2314.37     33.92 o 
  -7   2   4     1211.40     1260.95     19.63 o 
  -6   2   4     2882.89     2768.14     26.80 o 
  -5   2   4      967.21     1051.20     19.08 o 
  -4   2   4     3129.60     2921.63     38.38 o 
  -3   2   4      222.96      257.47      3.99 o 
  -2   2   4    11744.59    11233.97    191.54 o 
  -1   2   4      900.78      997.72     10.10 o 
   0   2   4    13081.93    13689.84    210.44 o 
   1   2   4     1636.27     1629.79     22.19 o 
   2   2   4     5812.98     5498.91     94.95 o 
   3   2   4      871.18      879.04     17.88 o 
   4   2   4     9331.13     9266.09    142.08 o 
   5   2   4      166.26      179.26      7.42 o 
   6   2   4    13013.51    13254.37    193.24 o 
   7   2   4     1989.38     2041.23     36.60 o 
   8   2   4     2787.56     2699.16     47.89 o 
   9   2   4      460.48      462.45     14.79 o 
  10   2   4     4377.58     4257.84     79.46 o 
  11   2   4     1471.82     1389.81     63.11 o 
  12   2   4     2421.19     2434.01     54.65 o 
  13   2   4      133.39      158.59     10.48 o 
  14   2   4     1540.75     1541.51     40.33 o 
  15   2   4       56.06       63.28      8.51 o 
  16   2   4      389.10      373.34     24.99 o 
  17   2   4      218.16      234.29     22.61 o 
 -20   3   4        0.83        2.49      8.75 o 
 -19   3   4        7.09        9.69      7.75 o 
 -18   3   4        9.99       34.02     11.90 o 
 -17   3   4       35.65       35.77      7.38 o 
 -16   3   4      146.62      175.37     13.05 o 
 -15   3   4       18.48       41.19      6.78 o 
 -14   3   4       60.60       76.91      7.44 o 
 -13   3   4      144.55      137.84      8.95 o 
 -12   3   4      275.63      265.57     12.24 o 
 -11   3   4       11.68       14.21      6.00 o 
 -10   3   4      594.21      609.21     15.20 o 
  -9   3   4     1229.89     1321.48     32.44 o 
  -8   3   4     2153.48     2159.49     53.65 o 
  -7   3   4      265.62      315.45     10.81 o 
  -6   3   4     1368.80     1380.04     16.98 o 
  -5   3   4      267.21      252.03      6.37 o 
  -4   3   4     1316.20     1277.75     30.91 o 
  -3   3   4      736.65      692.82     21.61 o 
  -2   3   4      429.40      437.60      8.98 o 
  -1   3   4     5351.27     5795.98     88.01 o 
   0   3   4     8937.05     9404.43    152.72 o 
   1   3   4      763.16      852.94     11.01 o 
   2   3   4      855.60      811.29     10.78 o 
   3   3   4       71.59       54.36      3.83 o 
   4   3   4      859.19      822.24     21.24 o 
   5   3   4      541.66      587.47     17.00 o 
   6   3   4     1124.80     1143.01     24.01 o 
   7   3   4     1440.13     1423.84     28.61 o 
   8   3   4      158.05      161.55      8.61 o 
   9   3   4      200.33      214.29     10.22 o 
  10   3   4      864.60      840.22     23.41 o 
  11   3   4      230.79      235.82     12.09 o 
  12   3   4       51.56       51.83      7.37 o 
  13   3   4        3.32       -1.66      4.69 o 
  14   3   4       35.78       49.75      7.89 o 
  15   3   4        1.52       -7.00      7.05 o 
  16   3   4        4.04       -1.04      8.06 o 
 -19   4   4        0.58        1.94      7.82 o 
 -18   4   4      628.53      659.09     26.12 o 
 -17   4   4       37.06       44.52      8.34 o 
 -16   4   4     2058.36     2061.39     54.74 o 
 -15   4   4       23.03       20.31      7.15 o 
 -14   4   4     2517.92     2565.28     59.04 o 
 -13   4   4        8.76        3.26      4.53 o 
 -12   4   4     1783.63     1833.25     40.60 o 
 -11   4   4      370.05      358.33     16.92 o 
 -10   4   4     2968.35     2980.69     61.02 o 
  -9   4   4      126.23      131.37     14.62 o 
  -8   4   4     2070.99     2063.61     29.25 o 
  -7   4   4       14.42        6.67      2.49 o 
  -6   4   4     4568.08     4719.60     63.56 o 
  -5   4   4      958.11      905.12     39.94 o 
  -4   4   4     2841.47     2795.83    114.44 o 
  -3   4   4     1706.78     1695.81     33.00 o 
  -2   4   4        4.70       11.45      5.82 o 
  -1   4   4      318.47      271.95      8.40 o 
   0   4   4      193.29      155.73      9.10 o 
   1   4   4      794.23      708.28     10.75 o 
   2   4   4      658.12      656.28     13.55 o 
   3   4   4      461.86      449.28      8.85 o 
   4   4   4      385.11      363.49      7.89 o 
   5   4   4     1199.63     1144.77     23.64 o 
   6   4   4       75.33       95.31      8.48 o 
   7   4   4      467.73      478.98     14.91 o 
   8   4   4       98.36      104.90      7.69 o 
   9   4   4      315.53      326.24     13.19 o 
  10   4   4       41.72       43.57      6.71 o 
  11   4   4      399.93      417.88     17.37 o 
  12   4   4      300.50      308.70     15.41 o 
  13   4   4      299.97      297.08     19.03 o 
  14   4   4       25.41       38.90     10.89 o 
  15   4   4      178.35      166.95     16.46 o 
 -18   5   4       36.61       25.63     15.01 o 
 -17   5   4      211.89      206.62     24.76 o 
 -16   5   4      136.26      159.19     13.72 o 
 -15   5   4      479.08      496.35     22.47 o 
 -14   5   4       52.14       40.30      9.64 o 
 -13   5   4       98.63       91.28      9.67 o 
 -12   5   4       36.56       53.51      8.93 o 
 -11   5   4      670.23      704.66     20.53 o 
 -10   5   4      110.33      149.34     19.13 o 
  -9   5   4      999.81      940.54     22.10 o 
  -8   5   4      740.57      748.27     16.00 o 
  -7   5   4     2541.75     2567.76     48.34 o 
  -6   5   4      400.47      384.56     12.43 o 
  -5   5   4      839.04      871.40     24.46 o 
  -4   5   4      134.55      151.43     10.94 o 
  -3   5   4     2369.74     2293.52     42.58 o 
  -2   5   4      565.31      610.22     16.87 o 
  -1   5   4     2073.05     2008.71     38.00 o 
   0   5   4      317.56      321.65     10.82 o 
   1   5   4     1822.49     1751.18     41.22 o 
   2   5   4     1529.31     1566.81     32.11 o 
   3   5   4     1524.93     1524.09     30.73 o 
   4   5   4      135.73      120.33      5.90 o 
   5   5   4     2257.75     2202.00     44.55 o 
   6   5   4       26.11       65.12     20.40 o 
   7   5   4      271.23      212.76     19.34 o 
   8   5   4      126.35       94.72      9.57 o 
   9   5   4      348.23      344.69     15.16 o 
  10   5   4       32.44       49.03      7.45 o 
  11   5   4      502.71      529.40     20.99 o 
  12   5   4       15.76       15.80     10.02 o 
  13   5   4      653.67      610.61     29.06 o 
  14   5   4      184.44      137.46     17.32 o 
 -16   6   4      150.54      158.14     19.40 o 
 -15   6   4      160.17      138.28     14.47 o 
 -14   6   4      642.16      624.87     28.72 o 
 -13   6   4      948.11      914.45     53.88 o 
 -12   6   4      542.15      519.90     22.93 o 
 -11   6   4       40.79       72.59      9.40 o 
 -10   6   4      584.54      611.03     24.96 o 
  -9   6   4       13.71       27.78     10.47 o 
  -8   6   4      668.10      639.30     19.38 o 
  -7   6   4       91.08      119.74     20.23 o 
  -6   6   4     1610.84     1602.78     35.47 o 
  -5   6   4        4.55       35.39     19.45 o 
  -4   6   4     3324.71     3250.23     73.84 o 
  -3   6   4      230.76      290.96     22.94 o 
  -2   6   4     1432.93     1426.47     32.24 o 
  -1   6   4       36.89       73.70     13.36 o 
   0   6   4     1318.92     1336.68     31.48 o 
   1   6   4      155.32      182.94      9.96 o 
   2   6   4     2192.33     2208.26     56.62 o 
   3   6   4      178.53      158.92     14.46 o 
   4   6   4     2228.01     2213.74     58.06 o 
   5   6   4        6.33       10.87      6.03 o 
   6   6   4     1284.88     1289.02     40.09 o 
   7   6   4        0.41        2.52      5.90 o 
   8   6   4     1506.96     1489.93     47.48 o 
   9   6   4      126.34      120.57     12.50 o 
  10   6   4      683.11      680.75     29.02 o 
  11   6   4      572.53      533.33     34.46 o 
  12   6   4      236.65      226.46     23.50 o 
 -14   7   4       30.62       31.79     12.14 o 
 -13   7   4      303.54      296.43     20.89 o 
 -12   7   4       88.06       88.22     11.83 o 
 -11   7   4      120.64      113.93     12.84 o 
 -10   7   4      548.35      539.18     24.59 o 
  -9   7   4      306.51      316.70     18.59 o 
  -8   7   4      996.95      999.39     48.76 o 
  -7   7   4       31.39       48.06      7.32 o 
  -6   7   4      174.17      181.84     11.98 o 
  -5   7   4      351.56      377.40     15.66 o 
  -4   7   4      908.77      860.94     25.12 o 
  -3   7   4      376.48      380.23     18.29 o 
  -2   7   4      462.51      451.24     19.40 o 
  -1   7   4       48.15       77.86      8.01 o 
   0   7   4      244.11      247.81     12.53 o 
   1   7   4       80.80       85.06     10.03 o 
   2   7   4      310.91      278.89     16.92 o 
   3   7   4      159.92      159.44     13.31 o 
   4   7   4      175.38      170.23     13.69 o 
   5   7   4       46.94       53.69      9.30 o 
   6   7   4       12.03       19.89     10.88 o 
   7   7   4       52.27       51.00      9.26 o 
   8   7   4       30.34       47.45      9.82 o 
   9   7   4        3.22       11.20      8.97 o 
  10   7   4       56.43       51.17     15.27 o 
 -11   8   4       21.83       29.83     16.20 o 
 -10   8   4       58.10       70.50     13.42 o 
  -9   8   4        4.63       -5.19      9.30 o 
  -8   8   4      154.10      149.18     17.23 o 
  -7   8   4       47.46       55.22     16.49 o 
  -6   8   4      640.94      642.99     34.79 o 
  -5   8   4      263.60      277.96     18.28 o 
  -4   8   4       25.64       56.31     14.79 o 
  -3   8   4       28.90       39.12      9.25 o 
  -2   8   4        8.77        5.55      5.24 o 
  -1   8   4       97.25       98.04     10.92 o 
   0   8   4      452.45      462.28     20.59 o 
   1   8   4      277.41      278.03     18.51 o 
   2   8   4      118.74      120.08     12.87 o 
   3   8   4       79.78       95.94     13.95 o 
   4   8   4        9.96        6.39      8.89 o 
   5   8   4      188.68      177.75     18.69 o 
   6   8   4       29.83       26.43     11.11 o 
   7   8   4       64.02       73.36     27.20 o 
  -5   9   4      839.33      742.90     44.02 o 
  -4   9   4        0.15       15.13     12.89 o 
  -3   9   4      254.60      280.67     36.03 o 
  -2   9   4        7.16       70.77     19.43 o 
  -1   9   4      995.74     1026.03     50.83 o 
   0   9   4       24.75       41.45     24.96 o 
   1   9   4      998.58     1008.00     57.84 o 
 -21   1   5      153.95      160.39     17.30 o 
 -20   1   5        7.38        6.99      7.54 o 
 -19   1   5      456.30      441.97     23.61 o 
 -18   1   5       74.89      100.35     12.69 o 
 -17   1   5      841.06      849.88     32.54 o 
 -16   1   5       45.68       63.19      9.77 o 
 -15   1   5     1151.35     1181.48     35.87 o 
 -14   1   5      661.87      654.02     23.10 o 
 -13   1   5      473.05      515.57     14.48 o 
 -12   1   5       12.72       12.75      4.50 o 
 -11   1   5     2949.75     2957.50     49.88 o 
 -10   1   5       59.69       74.42      4.79 o 
  -9   1   5     6522.31     6457.79    181.65 o 
  -8   1   5       52.13       75.32      6.75 o 
  -7   1   5      222.80      135.31      4.80 o 
  -6   1   5      199.71      177.50      4.58 o 
  -5   1   5     5152.82     5103.76     57.13 o 
  -4   1   5     3021.29     3171.24     36.06 o 
  -3   1   5     7310.28     7248.50     75.45 o 
  -2   1   5      206.07      242.38      4.65 o 
  -1   1   5     9432.35     9099.97    281.40 o 
   0   1   5      210.74      259.45      5.21 o 
   1   1   5     1206.31     1046.41     23.15 o 
   2   1   5       42.74       35.69      3.81 o 
   3   1   5     2118.99     2055.88     32.74 o 
   4   1   5     2373.00     2386.34     35.40 o 
   5   1   5     4837.98     5043.87     73.79 o 
   6   1   5     1192.01     1182.35     22.32 o 
   7   1   5      799.54      767.98     20.80 o 
   8   1   5      315.19      314.85     13.50 o 
   9   1   5      870.61      909.69     27.71 o 
  10   1   5      540.97      483.84     30.09 o 
  11   1   5      212.43      208.63     10.67 o 
  12   1   5     1041.94     1023.77     30.77 o 
  13   1   5      758.75      779.89     29.15 o 
  14   1   5      810.85      828.15     30.74 o 
  15   1   5       28.24       32.83      8.57 o 
  16   1   5      244.46      253.64     22.89 o 
 -21   2   5        0.10        6.70      8.63 o 
 -20   2   5       12.21       11.96      8.24 o 
 -19   2   5      111.59      130.48     13.27 o 
 -18   2   5       60.33       62.85     10.59 o 
 -17   2   5      150.40      136.44     13.31 o 
 -16   2   5      426.67      452.62     20.98 o 
 -15   2   5       27.75       26.43      7.60 o 
 -14   2   5       46.85       63.60      8.95 o 
 -13   2   5       62.88       78.03      6.36 o 
 -12   2   5        0.58       18.16      6.83 o 
 -11   2   5        4.24        5.09      3.20 o 
 -10   2   5      402.34      403.60     10.98 o 
  -9   2   5      884.61      929.88     17.84 o 
  -8   2   5      139.28      119.63      5.58 o 
  -7   2   5      706.50      790.66     13.57 o 
  -6   2   5      158.00      217.53      5.62 o 
  -5   2   5      201.62      204.02      4.20 o 
  -4   2   5      467.06      483.34     10.60 o 
  -3   2   5       89.69       87.70      5.28 o 
  -2   2   5     1024.96     1041.33     11.45 o 
  -1   2   5      158.92      175.46      4.03 o 
   0   2   5     2423.05     2630.63     26.50 o 
   1   2   5      261.77      261.77      5.30 o 
   2   2   5     1160.07     1050.79     43.93 o 
   3   2   5      142.68      133.92     15.51 o 
   4   2   5     2895.65     3013.57     46.89 o 
   5   2   5      460.73      463.20     17.07 o 
   6   2   5      711.27      708.60     17.29 o 
   7   2   5      607.45      593.85     15.69 o 
   8   2   5     1000.91     1052.76     24.36 o 
   9   2   5        1.68       28.47     11.20 o 
  10   2   5      565.90      559.39     18.46 o 
  11   2   5      135.77      117.05      9.07 o 
  12   2   5      299.94      282.06     13.99 o 
  13   2   5      310.84      323.79     15.84 o 
  14   2   5       58.34       65.58     10.14 o 
  15   2   5       50.46       80.64     13.73 o 
  16   2   5        0.41       -1.00      8.14 o 
 -20   3   5       34.22       49.18     16.12 o 
 -19   3   5      471.31      499.44     25.74 o 
 -18   3   5       44.91       58.53     10.42 o 
 -17   3   5     1183.01     1226.89     41.25 o 
 -16   3   5       69.22       64.67      9.49 o 
 -15   3   5      662.67      694.03     26.53 o 
 -14   3   5      129.42      134.76     16.45 o 
 -13   3   5     3009.09     2967.99     58.60 o 
 -12   3   5      145.96      151.13      8.74 o 
 -11   3   5     4785.88     4798.89     82.38 o 
 -10   3   5        6.07       -0.50      3.50 o 
  -9   3   5     4696.21     4776.05     74.02 o 
  -8   3   5       62.36       62.85      6.19 o 
  -7   3   5     6387.00     6191.50    132.67 o 
  -6   3   5      222.43      226.58      6.01 o 
  -5   3   5     9600.03     9886.16     99.93 o 
  -4   3   5      161.73      163.48      9.09 o 
  -3   3   5     6006.29     6069.58     80.43 o 
  -2   3   5      133.33      149.82     13.88 o 
  -1   3   5    14821.18    15240.12    197.04 o 
   0   3   5     1165.14     1064.93     14.73 o 
   1   3   5      192.08      120.96      6.29 o 
   2   3   5      412.40      361.71      8.73 o 
   3   3   5     1523.33     1539.79     39.11 o 
   4   3   5      694.90      704.86     19.14 o 
   5   3   5     4838.29     4705.49     89.88 o 
   6   3   5     1085.62     1034.10     22.69 o 
   7   3   5      270.14      258.51     10.49 o 
   8   3   5       26.68       38.16      8.59 o 
   9   3   5      204.40      211.92     10.84 o 
  10   3   5     1298.46     1328.29     32.99 o 
  11   3   5       91.86      112.86      8.89 o 
  12   3   5      609.81      641.64     22.53 o 
  13   3   5      213.58      215.70     13.56 o 
  14   3   5      118.77      140.36     11.43 o 
  15   3   5      256.75      260.23     23.28 o 
 -19   4   5        0.92       -9.08      9.08 o 
 -18   4   5      433.45      442.02     20.17 o 
 -17   4   5       99.41      107.27     10.18 o 
 -16   4   5      292.62      291.46     14.46 o 
 -15   4   5      106.95       91.75      8.83 o 
 -14   4   5      409.30      398.02     15.32 o 
 -13   4   5      215.27      190.62     10.66 o 
 -12   4   5      456.60      466.13     15.83 o 
 -11   4   5      256.82      259.64     10.46 o 
 -10   4   5      794.80      779.53     21.88 o 
  -9   4   5      237.44      228.19     15.18 o 
  -8   4   5     1860.31     1902.56     26.59 o 
  -7   4   5        3.07       -2.00      2.63 o 
  -6   4   5      872.01      956.59     19.43 o 
  -5   4   5       76.85       80.89      6.68 o 
  -4   4   5     1199.98     1277.49     23.57 o 
  -3   4   5      215.88      228.82      9.00 o 
  -2   4   5     3286.19     3443.61     63.39 o 
  -1   4   5      681.30      715.07     18.38 o 
   0   4   5      601.26      594.07     13.38 o 
   1   4   5        3.84        2.62      2.51 o 
   2   4   5      365.30      315.61     12.04 o 
   3   4   5      810.18      814.00     24.89 o 
   4   4   5     1625.77     1620.27     35.46 o 
   5   4   5      382.34      405.09     13.35 o 
   6   4   5     1397.62     1348.45     36.19 o 
   7   4   5       66.76       93.58      8.74 o 
   8   4   5       32.31       49.91      8.00 o 
   9   4   5       25.77       23.97      5.90 o 
  10   4   5       74.48       80.09      8.18 o 
  11   4   5      356.47      360.38     16.28 o 
  12   4   5      170.02      181.44     12.28 o 
  13   4   5      183.87      182.89     15.40 o 
  14   4   5       30.48       40.99      9.70 o 
  15   4   5        4.72       -2.01      8.31 o 
 -18   5   5       59.53       41.31     12.01 o 
 -17   5   5       38.09       29.29     11.69 o 
 -16   5   5        4.14       -4.07      6.96 o 
 -15   5   5      397.08      397.28     17.59 o 
 -14   5   5       41.26       58.22      7.52 o 
 -13   5   5      103.40      125.46      9.01 o 
 -12   5   5       34.44       30.63      5.54 o 
 -11   5   5     1794.26     1747.70     38.22 o 
 -10   5   5       19.25       40.89      8.13 o 
  -9   5   5      291.06      312.33     15.07 o 
  -8   5   5       58.45       60.07      5.94 o 
  -7   5   5      106.06      103.91      7.37 o 
  -6   5   5        0.48        9.47      3.81 o 
  -5   5   5      716.71      722.87     21.84 o 
  -4   5   5      960.86     1002.26     26.94 o 
  -3   5   5     1715.09     1730.30     34.89 o 
  -2   5   5        3.37        7.45      3.99 o 
  -1   5   5      875.05      840.89     32.24 o 
   0   5   5       46.59       50.14      5.33 o 
   1   5   5      681.00      751.54     18.76 o 
   2   5   5       44.68       45.77      5.38 o 
   3   5   5      347.18      332.16     11.27 o 
   4   5   5      108.56      104.66     10.51 o 
   5   5   5      626.68      595.08     17.69 o 
   6   5   5       42.24       46.63      6.48 o 
   7   5   5     1400.81     1448.38     36.42 o 
   8   5   5      109.14       94.52     11.33 o 
   9   5   5      949.67      928.13     27.47 o 
  10   5   5       43.09       43.74      7.82 o 
  11   5   5      112.81      135.21     11.15 o 
  12   5   5       32.96       30.05     11.46 o 
  13   5   5      409.69      377.37     27.69 o 
 -16   6   5      242.45      237.28     24.96 o 
 -15   6   5        1.16        7.36      7.92 o 
 -14   6   5       67.36       69.53     11.09 o 
 -13   6   5       45.87       41.70      9.38 o 
 -12   6   5      249.59      249.22     22.49 o 
 -11   6   5       68.51       62.59     10.81 o 
 -10   6   5      689.23      655.93     26.56 o 
  -9   6   5       21.84       34.20      7.81 o 
  -8   6   5      138.11      149.06      9.40 o 
  -7   6   5       38.11       39.42      7.58 o 
  -6   6   5       66.84       62.76      7.00 o 
  -5   6   5      215.94      196.53     19.98 o 
  -4   6   5     1023.50     1006.39     26.88 o 
  -3   6   5      857.85      851.18     23.26 o 
  -2   6   5      648.58      661.56     19.33 o 
  -1   6   5      397.34      388.60     14.03 o 
   0   6   5      197.30      205.55     13.39 o 
   1   6   5      442.79      395.94     20.40 o 
   2   6   5      114.35      130.02      8.81 o 
   3   6   5      684.76      636.54     25.64 o 
   4   6   5      526.45      477.53     21.80 o 
   5   6   5      136.64      141.40     12.10 o 
   6   6   5      782.93      770.32     31.63 o 
   7   6   5      373.52      350.73     20.32 o 
   8   6   5      694.96      716.88     30.43 o 
   9   6   5      186.77      192.63     15.17 o 
  10   6   5       54.31       66.95     11.25 o 
  11   6   5       32.36       58.92     20.64 o 
  12   6   5      344.80      335.27     28.98 o 
 -14   7   5        0.12       -0.05      8.79 o 
 -13   7   5      749.00      767.39     34.66 o 
 -12   7   5        0.13        1.49      6.54 o 
 -11   7   5      419.29      424.52     23.17 o 
 -10   7   5       73.45       82.67     11.71 o 
  -9   7   5      470.96      463.08     22.71 o 
  -8   7   5       45.17       57.73      9.80 o 
  -7   7   5      760.87      761.13     24.84 o 
  -6   7   5       24.84       46.05     20.25 o 
  -5   7   5      847.27      857.06     25.82 o 
  -4   7   5       55.65       62.32      8.83 o 
  -3   7   5      231.28      223.40     12.60 o 
  -2   7   5        5.82       -3.30      4.77 o 
  -1   7   5      606.60      616.44     20.99 o 
   0   7   5       20.49       48.16      7.02 o 
   1   7   5      444.84      428.13     21.90 o 
   2   7   5       86.71      112.63     12.22 o 
   3   7   5      259.72      242.91     22.04 o 
   4   7   5      130.17      137.62     16.95 o 
   5   7   5       67.35      104.61     11.52 o 
   6   7   5       57.67       74.46     13.38 o 
   7   7   5      184.66      176.38     15.10 o 
   8   7   5       14.86       14.26      7.83 o 
   9   7   5      116.76      126.75     17.53 o 
 -11   8   5        4.03        1.94      8.65 o 
 -10   8   5      313.37      300.13     23.85 o 
  -9   8   5        4.30       10.79      9.10 o 
  -8   8   5      134.70      148.09     14.37 o 
  -7   8   5        0.11        2.73      6.05 o 
  -6   8   5      233.00      240.08     17.29 o 
  -5   8   5      151.92      149.44     13.09 o 
  -4   8   5       27.51       39.42      8.14 o 
  -3   8   5       80.19       84.65      9.30 o 
  -2   8   5      323.95      317.37     16.03 o 
  -1   8   5        5.59       12.00      7.39 o 
   0   8   5       57.91       52.68     10.45 o 
   1   8   5       11.80       33.12      8.83 o 
   2   8   5       38.99       59.02     10.99 o 
   3   8   5      198.81      169.02     15.15 o 
   4   8   5        5.47        8.28      9.40 o 
   5   8   5       34.30       59.20     15.33 o 
   6   8   5      128.29      145.99     20.48 o 
 -22   0   6      442.77      445.21     38.81 o 
 -21   0   6       26.41        8.76     11.95 o 
 -20   0   6      396.88      361.16     32.80 o 
 -19   0   6      105.05      126.83     21.57 o 
 -18   0   6      538.12      580.74     40.98 o 
 -17   0   6        2.74      -12.96     12.96 o 
 -16   0   6     4448.68     4597.26    161.08 o 
 -15   0   6      122.52      110.08     16.83 o 
 -14   0   6      768.67      828.94     38.98 o 
 -13   0   6       13.84       18.05     14.79 o 
 -12   0   6     2245.15     2145.35     94.56 o 
 -11   0   6     3306.66     3256.92    105.00 o 
 -10   0   6     1475.24     1552.30     42.44 o 
  -9   0   6     4501.17     4954.28     78.12 o 
  -8   0   6      124.02      202.65      7.08 o 
  -7   0   6      574.50      543.07     12.12 o 
  -6   0   6      164.49      147.68      8.12 o 
  -5   0   6     2027.57     2078.41     45.39 o 
  -4   0   6      265.76      330.72     10.91 o 
  -3   0   6     4467.88     4606.88     88.28 o 
  -2   0   6        7.77       36.72     12.25 o 
  -1   0   6     3004.07     3039.58     45.87 o 
   0   0   6      136.87      130.35      5.41 o 
   1   0   6      667.70      665.47     35.03 o 
   2   0   6        5.24        8.79      6.23 o 
   3   0   6      114.87       95.02      6.17 o 
   4   0   6     1853.16     1859.02     40.09 o 
   5   0   6      133.76      177.01      6.49 o 
   6   0   6      405.16      412.57     21.09 o 
   7   0   6      739.42      701.04     59.96 o 
   8   0   6      141.51      162.60     11.67 o 
   9   0   6       18.43        7.43      8.02 o 
  10   0   6      679.15      724.00     37.53 o 
  11   0   6      158.67      176.07     19.23 o 
  12   0   6      810.74      797.15     44.50 o 
  13   0   6      218.76      174.83     20.40 o 
  14   0   6       88.68       60.85     15.19 o 
  15   0   6       33.50       33.30     12.95 o 
  16   0   6      105.95      115.49     34.84 o 
 -21   1   6        0.09       -3.52      7.36 o 
 -20   1   6        6.83       18.04     13.50 o 
 -19   1   6      180.83      160.61     15.11 o 
 -18   1   6       11.41        8.20      7.75 o 
 -17   1   6      220.17      218.30     16.19 o 
 -16   1   6        1.78        2.72      5.99 o 
 -15   1   6      271.16      253.30     11.04 o 
 -14   1   6      809.00      782.13     20.24 o 
 -13   1   6       72.44       83.63      9.84 o 
 -12   1   6        7.30       28.39      6.80 o 
 -11   1   6      880.48      873.80     22.05 o 
 -10   1   6        0.01        6.22      3.54 o 
  -9   1   6     2066.08     1994.55     78.26 o 
  -8   1   6       10.21       26.44      4.26 o 
  -7   1   6        7.42       10.66      5.04 o 
  -6   1   6      817.02      870.77     11.82 o 
  -5   1   6     2257.46     2287.70     27.24 o 
  -4   1   6       46.62       74.75      4.22 o 
  -3   1   6     1959.84     1938.71     27.53 o 
  -2   1   6      852.13      966.85     14.32 o 
  -1   1   6      359.26      350.34      7.43 o 
   0   1   6      688.82      714.00     10.35 o 
   1   1   6      866.16      853.79     13.94 o 
   2   1   6       19.03       21.55      1.33 o 
   3   1   6     2879.36     2901.48     53.13 o 
   4   1   6       36.19       60.17      4.48 o 
   5   1   6      175.32      141.04      8.28 o 
   6   1   6      102.35       97.27     10.01 o 
   7   1   6     1505.40     1551.04     31.41 o 
   8   1   6      214.40      237.03     15.15 o 
   9   1   6       49.86       59.01      7.19 o 
  10   1   6      234.73      242.21     16.59 o 
  11   1   6      392.92      377.82     15.20 o 
  12   1   6      485.46      484.99     23.01 o 
  13   1   6      295.85      316.61     20.58 o 
  14   1   6      141.58      150.40     15.27 o 
  15   1   6       11.62        2.96      7.65 o 
  16   1   6       37.24       20.61     10.85 o 
 -21   2   6       80.75      108.03     14.41 o 
 -20   2   6      478.56      464.77     24.85 o 
 -19   2   6      181.16      194.22     18.94 o 
 -18   2   6     1517.58     1558.63     50.88 o 
 -17   2   6      567.05      499.66     18.58 o 
 -16   2   6     2315.08     2270.16     63.19 o 
 -15   2   6      117.15       96.44     10.18 o 
 -14   2   6     2247.51     2282.23     58.00 o 
 -13   2   6        1.69       -0.05      5.35 o 
 -12   2   6     3853.45     3821.24     80.42 o 
 -11   2   6      188.98      185.37      8.55 o 
 -10   2   6     7809.73     7840.74    136.33 o 
  -9   2   6        1.43        1.69      2.94 o 
  -8   2   6     5610.31     4990.30    206.08 o 
  -7   2   6      617.65      615.00      9.81 o 
  -6   2   6    10683.43    10860.36    119.23 o 
  -5   2   6     1461.03     1497.89     18.51 o 
  -4   2   6     2850.56     2643.52     32.45 o 
  -3   2   6     7646.06     7945.88    100.37 o 
  -2   2   6    20258.35    20952.84    218.16 o 
  -1   2   6     4492.38     4660.85     49.54 o 
   0   2   6     2818.88     2419.65     26.76 o 
   1   2   6      595.18      443.25     18.83 o 
   2   2   6     4746.17     4582.94    110.49 o 
   3   2   6     1665.62     1668.17     47.80 o 
   4   2   6     5491.48     5595.42     87.45 o 
   5   2   6     4297.05     4266.46     70.31 o 
   6   2   6     2443.92     2390.88     45.01 o 
   7   2   6      892.36      864.93     22.18 o 
   8   2   6      752.08      732.11     20.60 o 
   9   2   6     1168.44     1172.43     29.79 o 
  10   2   6     1496.40     1476.41     36.60 o 
  11   2   6      250.68      268.63     13.38 o 
  12   2   6      420.94      452.88     19.76 o 
  13   2   6      426.56      477.09     24.87 o 
  14   2   6      207.71      182.81     15.56 o 
  15   2   6      464.49      468.68     31.48 o 
 -20   3   6        2.36        7.52      8.07 o 
 -19   3   6      156.28      146.68     14.87 o 
 -18   3   6       16.66       26.11      8.94 o 
 -17   3   6       19.44       25.73      6.95 o 
 -16   3   6        0.42       13.11      5.54 o 
 -15   3   6      423.18      452.61     16.86 o 
 -14   3   6      147.93      133.37     10.28 o 
 -13   3   6       77.11       65.18      7.24 o 
 -12   3   6      327.04      325.35     12.41 o 
 -11   3   6       75.11       68.64      6.26 o 
 -10   3   6      301.85      322.46     12.25 o 
  -9   3   6      255.84      286.00     10.94 o 
  -8   3   6        3.46        3.61      2.42 o 
  -7   3   6       97.87      104.59      3.88 o 
  -6   3   6       13.26       10.84      1.98 o 
  -5   3   6      155.92      151.83      6.76 o 
  -4   3   6      193.47      197.35      8.13 o 
  -3   3   6      155.70      195.68     11.31 o 
  -2   3   6      372.23      404.88      9.85 o 
  -1   3   6     2055.92     1908.36     39.02 o 
   0   3   6      704.48      723.09     10.38 o 
   1   3   6     1568.85     1534.56     64.85 o 
   2   3   6     1178.31     1238.81     22.39 o 
   3   3   6       52.15       60.65      5.88 o 
   4   3   6      451.67      464.17     16.64 o 
   5   3   6       11.06        8.40      4.65 o 
   6   3   6      125.00      122.95      7.86 o 
   7   3   6      161.38      168.78      9.56 o 
   8   3   6     1171.86     1181.08     29.82 o 
   9   3   6       84.28       81.14      8.19 o 
  10   3   6       56.90       73.55      7.99 o 
  11   3   6       81.52       81.96     10.51 o 
  12   3   6      198.13      173.18     12.43 o 
  13   3   6      274.93      289.76     15.65 o 
  14   3   6        5.15       12.21     10.17 o 
  15   3   6        2.51        1.28      7.93 o 
 -20   4   6      366.99      369.81     38.11 o 
 -19   4   6       11.04        3.99      7.97 o 
 -18   4   6       83.43       94.41     10.22 o 
 -17   4   6        0.11        6.35      5.67 o 
 -16   4   6      210.83      199.66     14.43 o 
 -15   4   6        6.11       20.87      6.45 o 
 -14   4   6       96.15       90.96      8.46 o 
 -13   4   6      126.97      132.32      8.76 o 
 -12   4   6      191.20      214.18      9.87 o 
 -11   4   6        2.30        7.41      4.04 o 
 -10   4   6      282.48      271.39      9.65 o 
  -9   4   6      109.87      134.12     13.41 o 
  -8   4   6      882.86      830.46     24.75 o 
  -7   4   6      102.59      111.20      9.26 o 
  -6   4   6       28.33       43.58      4.82 o 
  -5   4   6       15.94        9.21      4.25 o 
  -4   4   6      227.66      213.50      7.96 o 
  -3   4   6      681.39      685.44     15.76 o 
  -2   4   6     1651.49     1646.81     29.98 o 
  -1   4   6       38.00       50.17      7.87 o 
   0   4   6     2597.51     2574.91     41.28 o 
   1   4   6       74.43       76.05     10.86 o 
   2   4   6      747.29      761.17     17.99 o 
   3   4   6      158.18      151.98      7.57 o 
   4   4   6      154.85      166.29      8.39 o 
   5   4   6       13.15        9.87      4.82 o 
   6   4   6      265.28      268.80     14.75 o 
   7   4   6       20.62       35.64      6.44 o 
   8   4   6     1215.84     1225.86     32.36 o 
   9   4   6      145.86      143.11      9.84 o 
  10   4   6      167.56      193.19     12.02 o 
  11   4   6      361.10      362.56     17.34 o 
  12   4   6       51.15       57.31     10.16 o 
  13   4   6        2.47       18.40     21.16 o 
  14   4   6       27.94       44.79     16.71 o 
 -18   5   6       54.89       67.09     12.76 o 
 -17   5   6      495.63      472.32     26.80 o 
 -16   5   6        0.06       -0.82      6.52 o 
 -15   5   6      457.78      441.02     23.50 o 
 -14   5   6       38.98       35.68      9.75 o 
 -13   5   6      527.86      575.99     25.21 o 
 -12   5   6       42.70       57.71      9.65 o 
 -11   5   6     2343.13     2433.00     81.35 o 
 -10   5   6       75.75      125.26     43.92 o 
  -9   5   6     3432.02     3447.02     82.38 o 
  -8   5   6       64.97       80.82      6.58 o 
  -7   5   6      699.84      710.30     20.68 o 
  -6   5   6       62.55       58.41     12.00 o 
  -5   5   6     1120.52     1158.40     26.11 o 
  -4   5   6      194.27      226.01     24.80 o 
  -3   5   6     2348.51     2418.88     47.88 o 
  -2   5   6       43.92       78.46     18.15 o 
  -1   5   6     3355.87     3429.50     62.86 o 
   0   5   6      316.26      340.62     12.55 o 
   1   5   6      490.74      545.32     20.15 o 
   2   5   6      367.76      349.13     17.01 o 
   3   5   6      304.10      315.14     15.60 o 
   4   5   6      485.79      483.57     21.42 o 
   5   5   6      457.74      461.87     21.17 o 
   6   5   6      604.25      569.12     23.05 o 
   7   5   6      462.56      506.65     23.88 o 
   8   5   6      234.54      244.75     16.07 o 
   9   5   6      207.12      214.18     15.77 o 
  10   5   6      611.49      607.63     27.80 o 
  11   5   6      246.03      247.50     20.73 o 
  12   5   6      582.13      594.08     36.59 o 
 -16   6   6      394.42      396.85     25.80 o 
 -15   6   6       88.72       93.53     13.53 o 
 -14   6   6      308.35      319.60     20.60 o 
 -13   6   6      176.22      208.76     16.64 o 
 -12   6   6      286.46      286.78     19.44 o 
 -11   6   6        0.18       -8.68      8.68 o 
 -10   6   6      906.49      921.32     34.31 o 
  -9   6   6       90.59      155.09     35.54 o 
  -8   6   6     1475.26     1461.92     44.49 o 
  -7   6   6      939.36      974.56     30.69 o 
  -6   6   6     3667.01     3406.61    216.54 o 
  -5   6   6       65.09      124.09      9.58 o 
  -4   6   6     2267.92     2253.72     50.23 o 
  -3   6   6       18.86       51.76     12.10 o 
  -2   6   6     1343.24     1330.24     45.31 o 
  -1   6   6       10.22      111.98     32.67 o 
   0   6   6     3551.81     3669.06     91.79 o 
   1   6   6      371.82      418.06     33.13 o 
   2   6   6     3613.66     3696.86     96.39 o 
   3   6   6       57.16       85.21     10.85 o 
   4   6   6     1272.53     1275.60     41.94 o 
   5   6   6      329.29      300.21     19.01 o 
   6   6   6     1210.32     1180.47     40.65 o 
   7   6   6      606.35      565.85     26.41 o 
   8   6   6      596.23      578.61     26.78 o 
   9   6   6      424.93      441.21     24.52 o 
  10   6   6      327.19      309.46     26.33 o 
  11   6   6      296.50      324.74     27.38 o 
 -14   7   6       44.66       46.26     11.06 o 
 -13   7   6        4.49       36.57     10.13 o 
 -12   7   6      129.14      125.87     14.89 o 
 -11   7   6       92.52      100.25     12.71 o 
 -10   7   6       61.59       75.02     11.59 o 
  -9   7   6      150.78      159.07     13.50 o 
  -8   7   6        2.52       -2.37      6.31 o 
  -7   7   6      181.79      190.68     14.15 o 
  -6   7   6        5.28        2.41      6.21 o 
  -5   7   6      214.12      198.16     12.39 o 
  -4   7   6       61.35       71.86      8.33 o 
  -3   7   6       57.08       66.51     10.19 o 
  -2   7   6        0.65       14.35      6.82 o 
  -1   7   6       77.29       92.10     11.36 o 
   0   7   6        0.77       -1.17      6.11 o 
   1   7   6      238.64      228.96     15.82 o 
   2   7   6      225.95      198.86     16.30 o 
   3   7   6       83.30       93.32     11.96 o 
   4   7   6        4.12       14.18      9.16 o 
   5   7   6       90.32      145.74     29.60 o 
   6   7   6      100.33      104.55     13.64 o 
   7   7   6        7.13        6.95      7.48 o 
   8   7   6       93.63      123.64     20.87 o 
 -11   8   6       15.84       24.83     11.49 o 
 -10   8   6        5.47        4.52      9.05 o 
  -9   8   6       18.00       30.83      8.90 o 
  -8   8   6       74.19       72.14     11.89 o 
  -7   8   6        0.34        5.75      6.92 o 
  -6   8   6        2.71       -1.29      5.88 o 
  -5   8   6       26.22       30.39     12.74 o 
  -4   8   6       24.58       32.33      8.16 o 
  -3   8   6        9.63       45.94     10.89 o 
  -2   8   6        1.93        4.50      7.23 o 
  -1   8   6       22.34       24.84      8.69 o 
   0   8   6        0.83        4.09      6.84 o 
   1   8   6        4.77        5.40      7.42 o 
   2   8   6       92.98       77.17     12.17 o 
   3   8   6       10.78       26.61     13.40 o 
   4   8   6       32.99       26.88      9.86 o 
   5   8   6       20.38       20.39     11.15 o 
 -22   1   7        2.57        2.68      8.46 o 
 -21   1   7       86.42       87.11     14.12 o 
 -20   1   7       17.00       14.66      8.64 o 
 -19   1   7      463.95      499.37     27.49 o 
 -18   1   7        9.13       -2.09      6.41 o 
 -17   1   7     2294.42     2378.74     70.16 o 
 -16   1   7        0.50       -2.30      8.22 o 
 -15   1   7      142.75      152.80     12.45 o 
 -14   1   7       27.20       30.04      5.14 o 
 -13   1   7     4097.25     4013.06     71.30 o 
 -12   1   7      313.93      344.24     12.01 o 
 -11   1   7     4826.82     5041.22     80.98 o 
 -10   1   7        0.46        8.28      6.78 o 
  -9   1   7     3247.18     3130.94     41.63 o 
  -8   1   7      111.35      118.73      4.59 o 
  -7   1   7     4016.69     3954.86     70.50 o 
  -6   1   7       55.71       91.53      3.99 o 
  -5   1   7     6515.58     6674.82     87.01 o 
  -4   1   7      490.86      468.07      8.35 o 
  -3   1   7    10328.31    10566.52    118.39 o 
  -2   1   7       18.63       35.16      3.31 o 
  -1   1   7     4154.44     4247.32     54.15 o 
   0   1   7     2659.70     2722.07     46.78 o 
   1   1   7      281.17      194.76      9.25 o 
   2   1   7     2324.34     2170.33     67.57 o 
   3   1   7     3693.69     3743.71     78.10 o 
   4   1   7     1211.41     1201.43     23.49 o 
   5   1   7     3619.47     3551.04     60.61 o 
   6   1   7     1815.88     1763.17     35.91 o 
   7   1   7      147.98      154.73     15.49 o 
   8   1   7      755.65      773.27     27.56 o 
   9   1   7      860.60      875.87     26.90 o 
  10   1   7     1247.75     1320.54     43.95 o 
  11   1   7      212.04      251.45     17.24 o 
  12   1   7      930.80      968.15     38.82 o 
  13   1   7      478.85      477.06     26.46 o 
  14   1   7      229.83      232.85     18.25 o 
  15   1   7      107.75      146.79     15.02 o 
 -21   2   7        2.24       13.80      9.50 o 
 -20   2   7        1.41        0.26      6.71 o 
 -19   2   7       10.19       26.17      9.89 o 
 -18   2   7       86.21      115.86     13.43 o 
 -17   2   7       38.36       35.21      9.57 o 
 -16   2   7       37.84       61.38      7.47 o 
 -15   2   7       35.52       31.56     11.78 o 
 -14   2   7      292.70      304.04     16.29 o 
 -13   2   7      318.46      317.50     15.42 o 
 -12   2   7      225.98      219.27      9.39 o 
 -11   2   7       95.21      105.20     12.76 o 
 -10   2   7      951.98      979.68     20.87 o 
  -9   2   7       55.15       65.00      6.55 o 
  -8   2   7      290.15      323.03      9.26 o 
  -7   2   7      317.88      333.24      7.03 o 
  -6   2   7      146.91      116.17      4.46 o 
  -5   2   7        3.71        1.58      2.13 o 
  -4   2   7     5376.40     5599.17     65.23 o 
  -3   2   7     1096.66     1173.08     16.65 o 
  -2   2   7      478.57      531.38      9.86 o 
  -1   2   7      303.24      313.73     12.19 o 
   0   2   7      788.65      804.72     11.93 o 
   1   2   7       67.10       78.00      6.94 o 
   2   2   7      102.98       78.62      6.49 o 
   3   2   7       39.14       35.47      4.47 o 
   4   2   7      167.23      156.13      7.90 o 
   5   2   7       33.91       37.69      5.23 o 
   6   2   7     1291.14     1286.35     29.62 o 
   7   2   7        4.93       10.89      6.80 o 
   8   2   7       49.25       49.52      6.59 o 
   9   2   7        5.14       13.16      6.67 o 
  10   2   7        7.47       -0.69      4.49 o 
  11   2   7        5.65        5.88      4.72 o 
  12   2   7       59.86       82.80     12.12 o 
  13   2   7       60.83       81.24     15.81 o 
  14   2   7       29.65       30.45      9.94 o 
 -20   3   7        3.43       13.61      9.16 o 
 -19   3   7      552.79      517.05     26.78 o 
 -18   3   7       43.94       35.76      9.39 o 
 -17   3   7     1007.58      932.02     28.71 o 
 -16   3   7       48.51       58.30      7.54 o 
 -15   3   7     1542.26     1519.30     37.81 o 
 -14   3   7       58.71       67.36      8.35 o 
 -13   3   7      745.90      741.49     20.61 o 
 -12   3   7        0.30        0.45      4.29 o 
 -11   3   7      966.78      918.93     22.11 o 
 -10   3   7      116.76      118.72      7.21 o 
  -9   3   7     1787.36     1766.14     32.16 o 
  -8   3   7      309.82      315.05     12.08 o 
  -7   3   7     1381.44     1318.78     26.16 o 
  -6   3   7       29.63       36.66      6.79 o 
  -5   3   7      979.70      936.49     21.96 o 
  -4   3   7      548.86      527.87     12.44 o 
  -3   3   7      630.76      631.65     14.11 o 
  -2   3   7      367.24      368.65      7.23 o 
  -1   3   7       80.46       65.24      5.93 o 
   0   3   7      448.51      407.80      8.61 o 
   1   3   7      835.63      824.62     16.74 o 
   2   3   7     1448.34     1384.16     26.53 o 
   3   3   7     1362.93     1367.69     42.39 o 
   4   3   7      840.79      848.10     24.78 o 
   5   3   7     1070.76      982.73     36.93 o 
   6   3   7      100.56      107.94      7.69 o 
   7   3   7        3.01        3.02      4.55 o 
   8   3   7      663.23      636.34     20.49 o 
   9   3   7      610.15      580.81     21.26 o 
  10   3   7     1048.96     1075.66     31.94 o 
  11   3   7      581.61      616.79     27.77 o 
  12   3   7      246.07      254.40     17.82 o 
  13   3   7      387.59      365.78     22.96 o 
  14   3   7       96.59       81.49     15.34 o 
 -20   4   7      108.32      133.99     19.99 o 
 -19   4   7       34.41       25.21     11.29 o 
 -18   4   7       73.43       78.14      9.59 o 
 -17   4   7      122.59      137.45     10.96 o 
 -16   4   7       81.69       79.10      8.63 o 
 -15   4   7       19.15       29.60      7.16 o 
 -14   4   7        2.40        3.58      4.64 o 
 -13   4   7      166.48      143.16      9.97 o 
 -12   4   7        1.45        3.52      4.23 o 
 -11   4   7       19.12       23.21      6.23 o 
 -10   4   7      428.88      402.21     18.91 o 
  -9   4   7       59.92       76.09      8.82 o 
  -8   4   7      232.48      221.86      8.54 o 
  -7   4   7        0.13        1.00      4.15 o 
  -6   4   7        3.00       16.04      5.10 o 
  -5   4   7        0.68        2.67      3.60 o 
  -4   4   7      612.26      595.22     15.19 o 
  -3   4   7       45.97       60.89      8.57 o 
  -2   4   7      572.64      557.56     14.42 o 
  -1   4   7      658.78      640.30     17.48 o 
   0   4   7       29.76       35.50      3.79 o 
   1   4   7        1.73       -3.83      4.87 o 
   2   4   7      492.86      518.26     19.42 o 
   3   4   7       18.87       32.59      4.76 o 
   4   4   7      931.07      954.39     24.66 o 
   5   4   7      126.13      137.20     10.28 o 
   6   4   7       62.11       56.87     10.16 o 
   7   4   7      160.70      154.07     10.00 o 
   8   4   7       14.38       21.02      6.31 o 
   9   4   7      443.92      415.70     17.58 o 
  10   4   7      348.85      316.45     16.37 o 
  11   4   7       26.58       33.81      9.11 o 
  12   4   7      234.23      249.75     15.65 o 
  13   4   7        0.57       10.48     18.61 o 
 -18   5   7       19.04        7.14     10.92 o 
 -17   5   7      387.49      419.83     25.00 o 
 -16   5   7       78.98       68.19     11.49 o 
 -15   5   7      392.93      445.12     24.90 o 
 -14   5   7       41.34       38.22      9.01 o 
 -13   5   7      498.64      490.85     22.90 o 
 -12   5   7       33.48       24.41      7.72 o 
 -11   5   7      466.36      478.26     22.45 o 
 -10   5   7      115.50      108.03     11.55 o 
  -9   5   7      275.29      290.57     16.68 o 
  -8   5   7      394.78      385.33     13.96 o 
  -7   5   7      702.77      726.65     20.30 o 
  -6   5   7      348.51      423.89     43.88 o 
  -5   5   7     2893.60     2935.98     58.22 o 
  -4   5   7       83.38       80.93      7.14 o 
  -3   5   7       76.87       84.42      7.19 o 
  -2   5   7     1016.54      965.88     23.96 o 
  -1   5   7     1383.03     1374.16     30.42 o 
   0   5   7        0.61       11.17     10.75 o 
   1   5   7     1221.27     1212.05     36.34 o 
   2   5   7        5.65        0.79      5.12 o 
   3   5   7      800.88      785.52     29.11 o 
   4   5   7        1.37       -6.53      6.53 o 
   5   5   7      833.03      835.97     32.72 o 
   6   5   7      102.72      100.11     11.59 o 
   7   5   7      647.56      657.97     28.20 o 
   8   5   7       37.66       60.55     11.43 o 
   9   5   7      101.10      104.19     12.61 o 
  10   5   7      239.70      234.16     18.13 o 
  11   5   7      257.45      261.07     19.08 o 
 -16   6   7      327.36      298.52     23.71 o 
 -15   6   7       79.03       95.07     14.00 o 
 -14   6   7       92.82      101.49     14.23 o 
 -13   6   7      138.79      140.38     14.60 o 
 -12   6   7      536.15      529.97     25.87 o 
 -11   6   7      122.97      125.72     13.65 o 
 -10   6   7      364.65      334.47     19.52 o 
  -9   6   7       35.18       46.48      8.99 o 
  -8   6   7      621.98      581.83     25.35 o 
  -7   6   7       74.44      106.28      9.00 o 
  -6   6   7     1071.62     1039.92     54.30 o 
  -5   6   7     1149.09     1129.41     36.58 o 
  -4   6   7     1052.37     1035.42     28.19 o 
  -3   6   7        0.90       12.31      5.03 o 
  -2   6   7      958.55      957.37     27.15 o 
  -1   6   7       72.29       90.15     18.46 o 
   0   6   7      682.63      698.69     27.90 o 
   1   6   7       52.60       68.09     12.97 o 
   2   6   7     1085.24     1110.28     39.79 o 
   3   6   7      306.69      301.50     19.30 o 
   4   6   7      636.21      644.72     29.32 o 
   5   6   7      132.70      113.05     13.17 o 
   6   6   7      271.41      272.31     18.05 o 
   7   6   7       76.83      100.95     13.29 o 
   8   6   7       36.51       19.67      8.36 o 
   9   6   7       15.68       26.51     13.30 o 
  10   6   7       70.12       63.01     15.15 o 
 -14   7   7       37.00       24.26      9.35 o 
 -13   7   7      260.97      251.77     19.68 o 
 -12   7   7        2.67       -3.26      7.43 o 
 -11   7   7      176.52      204.61     17.01 o 
 -10   7   7      119.52      115.03     24.94 o 
  -9   7   7       32.47       33.04      8.73 o 
  -8   7   7       73.81       81.71     10.88 o 
  -7   7   7      300.58      305.43     18.82 o 
  -6   7   7      398.90      356.47     16.54 o 
  -5   7   7       43.67       45.56      7.30 o 
  -4   7   7       84.56       90.79      9.39 o 
  -3   7   7       80.91       93.04      9.66 o 
  -2   7   7      193.37      194.83     11.91 o 
  -1   7   7       29.56       59.02      9.85 o 
   0   7   7      621.61      624.70     28.11 o 
   1   7   7        9.53       13.06      7.73 o 
   2   7   7      214.07      238.37     18.06 o 
   3   7   7       10.47       23.57     12.59 o 
   4   7   7      135.38      110.15     13.94 o 
   5   7   7       46.91       45.99     10.80 o 
   6   7   7       27.43       33.14      9.88 o 
   7   7   7       16.90       -3.98     10.40 o 
 -10   8   7      179.34      190.44     18.74 o 
  -9   8   7       59.38       84.69     13.34 o 
  -8   8   7      135.46      149.76     19.26 o 
  -7   8   7      109.25      106.25     13.76 o 
  -6   8   7      251.12      261.25     18.81 o 
  -5   8   7      160.47      162.97     15.02 o 
  -4   8   7      203.02      224.86     21.38 o 
  -3   8   7      242.39      265.27     19.20 o 
  -2   8   7      288.36      314.90     20.87 o 
  -1   8   7       11.65       29.59      9.99 o 
   0   8   7      134.33      148.75     15.67 o 
   1   8   7      292.43      304.14     21.95 o 
   2   8   7      131.49      145.81     17.04 o 
   3   8   7      199.68      225.79     19.21 o 
 -22   0   8        8.36        1.39     11.12 o 
 -21   0   8       98.51       86.56     18.86 o 
 -20   0   8      451.06      427.96     34.64 o 
 -19   0   8      176.42      202.27     52.97 o 
 -18   0   8     1198.63     1254.00     63.94 o 
 -17   0   8      931.40      955.66     54.40 o 
 -16   0   8       25.41       40.26     13.45 o 
 -15   0   8      378.72      376.91     30.30 o 
 -14   0   8      280.50      309.93     22.91 o 
 -13   0   8      283.54      288.97     21.55 o 
 -12   0   8     1953.31     1937.77     60.70 o 
 -11   0   8      436.69      458.30     22.53 o 
 -10   0   8     5497.57     5844.50    136.17 o 
  -9   0   8     1003.94     1111.20     30.21 o 
  -8   0   8      416.17      336.62     20.88 o 
  -7   0   8      773.75      908.48     27.86 o 
  -6   0   8     4805.57     4928.65     88.53 o 
  -5   0   8      166.43      176.27      7.75 o 
  -4   0   8     4157.53     4129.65     73.29 o 
  -3   0   8        1.43       27.20     10.69 o 
  -2   0   8    11852.88    12514.75    213.27 o 
  -1   0   8     1301.80     1565.62     32.32 o 
   0   0   8     1478.08     1322.58     49.23 o 
   1   0   8      281.43      261.03     17.54 o 
   2   0   8     2956.53     2820.71    104.89 o 
   3   0   8      927.00      868.25     19.12 o 
   4   0   8     1924.75     1821.44     69.44 o 
   5   0   8     1954.38     1933.44     39.66 o 
   6   0   8      998.62     1023.29     49.48 o 
   7   0   8      757.65      783.25     40.97 o 
   8   0   8      578.48      611.81     35.69 o 
   9   0   8      756.17      780.00     45.80 o 
  10   0   8      256.64      278.48     27.79 o 
  11   0   8      999.90     1057.22     68.48 o 
  12   0   8      475.67      464.87     36.34 o 
  13   0   8      227.08      243.02     27.03 o 
  14   0   8       58.63       67.30     17.65 o 
 -22   1   8        0.50       -8.51     11.94 o 
 -21   1   8       11.08       17.29      9.52 o 
 -20   1   8       55.37       79.90     12.50 o 
 -19   1   8       50.69       71.36     12.41 o 
 -18   1   8       37.33       54.51     14.85 o 
 -17   1   8      412.62      452.61     23.20 o 
 -16   1   8      237.79      220.05     17.08 o 
 -15   1   8      144.41      166.33     12.50 o 
 -14   1   8      171.73      138.28      8.52 o 
 -13   1   8      161.76      156.49      8.47 o 
 -12   1   8        0.08        1.37      3.41 o 
 -11   1   8      245.93      251.24      8.97 o 
 -10   1   8        0.16       -2.12      2.66 o 
  -9   1   8        0.31        1.73      2.27 o 
  -8   1   8      412.97      464.51      9.49 o 
  -7   1   8        0.63        7.78      4.75 o 
  -6   1   8      905.43      886.34     16.91 o 
  -5   1   8       55.74       59.19      3.62 o 
  -4   1   8       35.12       20.44      3.56 o 
  -3   1   8      332.08      359.44      8.90 o 
  -2   1   8     3812.71     3872.24    135.30 o 
  -1   1   8      226.28      265.73      8.45 o 
   0   1   8     2701.56     2825.39     41.80 o 
   1   1   8      223.35      240.82      5.64 o 
   2   1   8     1988.59     1920.58     57.43 o 
   3   1   8      170.91      170.45      8.51 o 
   4   1   8      895.57      895.23     21.13 o 
   5   1   8       13.41        7.21      4.24 o 
   6   1   8     3490.36     3654.02     69.26 o 
   7   1   8      342.23      353.53     15.25 o 
   8   1   8      362.74      369.94     20.24 o 
   9   1   8       63.80       76.19     10.88 o 
  10   1   8     1008.72     1022.23     38.67 o 
  11   1   8       20.83        9.80      8.59 o 
  12   1   8      141.26      146.35     15.48 o 
  13   1   8       73.13      106.79     14.14 o 
  14   1   8        5.48        5.82      7.80 o 
 -21   2   8        1.56       -4.82      8.40 o 
 -20   2   8     1099.97     1115.71     47.23 o 
 -19   2   8       58.40       78.51     12.48 o 
 -18   2   8     1130.54     1166.01     43.59 o 
 -17   2   8       38.36       62.21     10.95 o 
 -16   2   8     2168.61     2186.54     53.80 o 
 -15   2   8     2233.10     2207.42     61.42 o 
 -14   2   8     1364.02     1391.86     41.27 o 
 -13   2   8      281.20      288.40     12.07 o 
 -12   2   8     5448.94     5515.45     98.68 o 
 -11   2   8     1825.82     1803.33     36.73 o 
 -10   2   8     7319.60     7307.40    120.51 o 
  -9   2   8     2122.49     2094.87     54.81 o 
  -8   2   8     4482.42     4341.86     83.14 o 
  -7   2   8     3105.50     3263.08     44.27 o 
  -6   2   8     4830.62     4557.20    148.32 o 
  -5   2   8     6475.04     6422.09    237.75 o 
  -4   2   8     8661.23     9056.79    144.68 o 
  -3   2   8     2049.37     2197.09     31.32 o 
  -2   2   8     7949.75     8277.36    149.92 o 
  -1   2   8      378.42      330.56      7.87 o 
   0   2   8     2100.79     2014.72     41.05 o 
   1   2   8     1728.40     1715.49     51.52 o 
   2   2   8     1336.75     1371.97     32.66 o 
   3   2   8     3005.67     3038.06     63.04 o 
   4   2   8     2437.67     2429.42     47.03 o 
   5   2   8     1071.74      999.00     24.28 o 
   6   2   8       61.14       69.47      6.95 o 
   7   2   8      122.14      132.58      9.32 o 
   8   2   8      514.56      510.43     18.17 o 
   9   2   8      448.14      455.26     17.82 o 
  10   2   8       11.39        7.77      6.59 o 
  11   2   8      669.68      678.36     30.14 o 
  12   2   8       32.63       32.71     10.54 o 
  13   2   8      398.90      370.40     23.28 o 
 -20   3   8        1.06       -0.28      6.58 o 
 -19   3   8      109.89      138.00     22.41 o 
 -18   3   8        3.27       -0.37      6.62 o 
 -17   3   8       38.68       60.52     10.70 o 
 -16   3   8      327.42      297.52     13.81 o 
 -15   3   8       18.21       27.90      6.21 o 
 -14   3   8       31.70       43.82      6.27 o 
 -13   3   8       87.41       73.55      6.82 o 
 -12   3   8       20.71       27.91      6.47 o 
 -11   3   8      503.11      466.70     14.85 o 
 -10   3   8      270.67      288.34     14.88 o 
  -9   3   8      229.87      251.03     12.93 o 
  -8   3   8       12.24       14.45      2.72 o 
  -7   3   8       52.19       56.71      3.69 o 
  -6   3   8      123.53      118.81      4.20 o 
  -5   3   8      118.21      107.08      8.75 o 
  -4   3   8      280.22      280.37      9.43 o 
  -3   3   8      329.57      344.91     10.31 o 
  -2   3   8      759.36      745.84     17.26 o 
  -1   3   8      408.51      381.30      8.93 o 
   0   3   8      583.82      629.03     14.41 o 
   1   3   8      109.90       92.44      6.04 o 
   2   3   8       26.21       32.73      4.93 o 
   3   3   8      331.46      360.81     12.56 o 
   4   3   8        1.46        5.00      4.99 o 
   5   3   8      151.03      162.13     13.85 o 
   6   3   8      763.69      745.58     21.05 o 
   7   3   8       18.63       27.86      8.23 o 
   8   3   8      205.71      191.55     15.49 o 
   9   3   8      279.65      297.39     15.11 o 
  10   3   8       77.06       91.84     14.30 o 
  11   3   8      146.50      168.42     15.54 o 
  12   3   8       12.18       11.72      8.14 o 
  13   3   8        0.81       -1.12      8.42 o 
 -19   4   8       63.66       76.44     15.17 o 
 -18   4   8       39.81       56.10     16.15 o 
 -17   4   8      147.28      131.35     13.49 o 
 -16   4   8      151.72      161.91     12.75 o 
 -15   4   8      194.72      182.63     11.44 o 
 -14   4   8      151.06      163.80     10.58 o 
 -13   4   8        4.89        7.11      4.83 o 
 -12   4   8      519.47      496.19     15.86 o 
 -11   4   8        0.43       -4.41      5.90 o 
 -10   4   8       26.67       36.11      7.17 o 
  -9   4   8      343.15      335.85     15.52 o 
  -8   4   8      167.18      163.18     11.65 o 
  -7   4   8      565.83      537.70     15.04 o 
  -6   4   8      857.46      860.29     24.41 o 
  -5   4   8      121.53      129.22      8.29 o 
  -4   4   8      102.89      120.06      6.74 o 
  -3   4   8      170.25      162.53     10.09 o 
  -2   4   8      704.65      700.81     17.15 o 
  -1   4   8        8.80        7.31      3.17 o 
   0   4   8        6.77       18.71      8.17 o 
   1   4   8      299.52      300.66     14.84 o 
   2   4   8      118.50      114.99     10.09 o 
   3   4   8       64.14       73.27     11.78 o 
   4   4   8     1111.60     1108.75     28.25 o 
   5   4   8      109.38       97.68      7.97 o 
   6   4   8      869.96      895.18     32.44 o 
   7   4   8       16.01       28.17      6.73 o 
   8   4   8      229.14      239.37     13.49 o 
   9   4   8       42.74       48.09      7.86 o 
  10   4   8      272.37      271.87     18.40 o 
  11   4   8       42.08       33.21      9.93 o 
  12   4   8      234.96      273.40     42.71 o 
 -18   5   8       23.36       66.35     34.76 o 
 -17   5   8      373.69      372.87     23.53 o 
 -16   5   8       25.38       19.13      8.80 o 
 -15   5   8      751.15      797.23     33.83 o 
 -14   5   8        0.10        2.10      6.57 o 
 -13   5   8      978.59     1043.20     38.67 o 
 -12   5   8      114.21      102.97     12.05 o 
 -11   5   8      673.50      703.28     28.19 o 
 -10   5   8       70.91       90.27     14.53 o 
  -9   5   8      401.32      418.48     19.86 o 
  -8   5   8      137.25      147.47     10.74 o 
  -7   5   8        2.72       17.09      6.62 o 
  -6   5   8      448.87      473.61     27.07 o 
  -5   5   8     1118.45     1140.13     28.33 o 
  -4   5   8     1062.06     1048.34     30.18 o 
  -3   5   8      701.70      743.72     40.92 o 
  -2   5   8     2329.07     2231.73     50.21 o 
  -1   5   8       95.78       76.31      6.64 o 
   0   5   8      362.46      413.43     18.42 o 
   1   5   8       25.60       46.06     16.81 o 
   2   5   8     2032.46     2053.70     59.71 o 
   3   5   8      195.81      220.61     15.81 o 
   4   5   8     1191.17     1237.78     46.17 o 
   5   5   8      226.77      242.13     29.05 o 
   6   5   8     1199.42     1188.44     41.07 o 
   7   5   8        5.16       16.17      8.66 o 
   8   5   8      464.74      458.34     23.21 o 
   9   5   8        4.17        7.05      7.26 o 
  10   5   8      495.91      509.12     29.86 o 
 -16   6   8      301.56      295.62     22.78 o 
 -15   6   8       17.03       25.70      9.89 o 
 -14   6   8      134.45      141.96     16.19 o 
 -13   6   8      260.74      269.44     24.05 o 
 -12   6   8      797.88      819.02     34.86 o 
 -11   6   8      153.67      144.59     14.72 o 
 -10   6   8      607.97      618.25     26.92 o 
  -9   6   8        2.50        8.56      6.76 o 
  -8   6   8     1024.77     1035.14     35.90 o 
  -7   6   8      522.37      476.91     38.47 o 
  -6   6   8      509.08      545.34     22.06 o 
  -5   6   8      554.32      567.77     19.94 o 
  -4   6   8      157.41      183.00     15.54 o 
  -3   6   8       94.91      124.19     18.05 o 
  -2   6   8      634.45      622.45     20.36 o 
  -1   6   8      320.06      364.34     28.31 o 
   0   6   8     1064.62     1048.02     38.26 o 
   1   6   8      382.02      361.20     21.20 o 
   2   6   8      113.75      125.45     13.78 o 
   3   6   8      163.25      197.60     16.76 o 
   4   6   8       57.17       83.81     11.99 o 
   5   6   8      371.14      383.61     21.86 o 
   6   6   8      121.75      116.21     13.67 o 
   7   6   8      104.52      107.81     13.98 o 
   8   6   8      111.71       99.57     13.93 o 
 -14   7   8       12.67       17.17      9.84 o 
 -13   7   8      252.68      271.40     22.54 o 
 -12   7   8       23.48       40.23     10.56 o 
 -11   7   8      399.79      393.24     23.95 o 
 -10   7   8       80.07       78.14     11.44 o 
  -9   7   8      278.18      263.53     19.11 o 
  -8   7   8       53.72       75.76     19.94 o 
  -7   7   8      238.52      241.84     16.94 o 
  -6   7   8        3.20        3.82      6.07 o 
  -5   7   8      171.47      161.03     11.41 o 
  -4   7   8       18.20       28.04      6.80 o 
  -3   7   8      214.20      197.58     15.12 o 
  -2   7   8       38.81       46.24     10.02 o 
  -1   7   8      440.96      397.21     22.14 o 
   0   7   8       18.06       52.43     21.01 o 
   1   7   8      343.04      363.59     23.38 o 
   2   7   8        5.13        4.52      8.10 o 
   3   7   8      280.11      279.85     20.94 o 
   4   7   8        7.45       14.16      9.07 o 
   5   7   8      394.10      419.57     25.91 o 
   6   7   8       50.16       54.73     15.57 o 
  -9   8   8       22.56       16.57      8.74 o 
  -8   8   8        2.47        5.15      7.94 o 
  -7   8   8      108.58      105.21     14.15 o 
  -6   8   8        0.83      -12.41     12.70 o 
  -5   8   8       16.51       20.01     13.33 o 
  -4   8   8       48.13       61.25     18.48 o 
  -3   8   8       93.58      131.74     14.34 o 
  -2   8   8       77.21       75.64     16.05 o 
  -1   8   8       99.81      115.68     14.33 o 
   0   8   8       19.07       37.88     11.58 o 
   1   8   8        9.37        5.49      7.87 o 
 -21   1   9      447.34      460.81     30.19 o 
 -20   1   9        3.09       12.49      9.27 o 
 -19   1   9      653.80      654.25     32.42 o 
 -18   1   9       16.10       22.29     14.33 o 
 -17   1   9     2256.27     2251.20     68.92 o 
 -16   1   9       11.92       15.42      7.90 o 
 -15   1   9      282.44      281.55     17.15 o 
 -14   1   9        1.16       -2.04      3.95 o 
 -13   1   9     1471.32     1454.50     35.85 o 
 -12   1   9      201.69      203.79      9.83 o 
 -11   1   9     2182.73     2242.54     52.27 o 
 -10   1   9       96.01       95.16      6.76 o 
  -9   1   9      472.86      463.46     10.71 o 
  -8   1   9      146.22      147.90      5.84 o 
  -7   1   9     3340.59     3378.20     54.29 o 
  -6   1   9      224.45      223.05      6.74 o 
  -5   1   9     1824.36     1799.30     26.91 o 
  -4   1   9      752.54      790.82     14.92 o 
  -3   1   9     2176.45     2196.94     32.25 o 
  -2   1   9      566.61      582.12     11.67 o 
  -1   1   9     1703.65     1630.73     24.57 o 
   0   1   9      332.26      288.76     12.17 o 
   1   1   9     3179.51     2989.38    114.26 o 
   2   1   9      854.48      818.75     24.84 o 
   3   1   9     3514.65     3545.40     94.92 o 
   4   1   9      922.52      903.71     22.68 o 
   5   1   9     1826.06     1818.16     38.68 o 
   6   1   9      622.03      609.41     20.48 o 
   7   1   9      277.65      285.66     17.55 o 
   8   1   9      309.21      293.87     19.24 o 
   9   1   9     1245.03     1305.74     47.40 o 
  10   1   9      705.64      740.28     32.53 o 
  11   1   9      660.10      736.69     35.30 o 
  12   1   9      410.10      415.91     27.10 o 
  13   1   9       35.08       37.48     11.40 o 
 -21   2   9        1.42        1.51      7.36 o 
 -20   2   9       51.24       76.65     12.90 o 
 -19   2   9       84.24      103.99     14.30 o 
 -18   2   9       74.53       81.53     12.31 o 
 -17   2   9      245.00      222.48     17.49 o 
 -16   2   9        0.80        2.66      4.14 o 
 -15   2   9       76.80       61.45      9.70 o 
 -14   2   9       25.15       20.77      9.66 o 
 -13   2   9      610.92      584.26     18.29 o 
 -12   2   9        6.05        8.22      5.00 o 
 -11   2   9      220.98      208.94      9.61 o 
 -10   2   9       41.29       45.44      5.52 o 
  -9   2   9       79.26       75.24      4.33 o 
  -8   2   9        7.25       11.42      2.89 o 
  -7   2   9      406.51      458.78     10.74 o 
  -6   2   9       11.40       12.77      2.97 o 
  -5   2   9       88.68       83.92      4.87 o 
  -4   2   9        0.40        6.72      5.34 o 
  -3   2   9       51.04       51.56      4.14 o 
  -2   2   9       28.78       33.12      4.03 o 
  -1   2   9       19.03       33.53      7.36 o 
   0   2   9      187.50      231.94     13.57 o 
   1   2   9       61.40       56.10      6.85 o 
   2   2   9      360.77      343.60     12.12 o 
   3   2   9        0.41       -2.79      3.88 o 
   4   2   9       24.03       16.26      4.74 o 
   5   2   9      361.78      349.74     13.77 o 
   6   2   9        5.92        7.35      4.68 o 
   7   2   9      455.53      433.94     16.34 o 
   8   2   9        2.21       17.67      6.40 o 
   9   2   9       41.54       54.99      9.75 o 
  10   2   9       14.88       12.34      8.14 o 
  11   2   9      129.53      121.01     14.82 o 
  12   2   9       10.35       25.87     17.60 o 
 -20   3   9        3.29        1.34      9.03 o 
 -19   3   9      425.94      385.33     24.38 o 
 -18   3   9       36.39       40.71      9.41 o 
 -17   3   9      876.74      819.92     26.59 o 
 -16   3   9       29.75       31.32      6.86 o 
 -15   3   9      102.72      129.83     13.93 o 
 -14   3   9       39.78       38.96      6.82 o 
 -13   3   9      586.33      541.49     17.25 o 
 -12   3   9      248.77      237.25     11.52 o 
 -11   3   9     1172.02     1185.59     27.59 o 
 -10   3   9      170.21      164.41     13.00 o 
  -9   3   9      774.51      770.19     17.87 o 
  -8   3   9        5.37        4.06      2.53 o 
  -7   3   9      138.85      138.23      5.90 o 
  -6   3   9       68.17       71.96      7.14 o 
  -5   3   9      175.49      197.21     11.85 o 
  -4   3   9      881.98      858.86     19.74 o 
  -3   3   9      975.81      984.45     21.97 o 
  -2   3   9      693.23      660.25     16.87 o 
  -1   3   9      413.37      408.70     10.29 o 
   0   3   9      758.98      765.79     17.94 o 
   1   3   9      441.80      439.46     16.17 o 
   2   3   9      329.46      302.50     15.90 o 
   3   3   9      567.13      521.61     19.81 o 
   4   3   9      194.66      216.39     14.19 o 
   5   3   9       80.52       93.91      7.57 o 
   6   3   9      431.86      424.91     15.78 o 
   7   3   9      299.10      284.19     13.96 o 
   8   3   9      842.54      779.90     25.78 o 
   9   3   9      410.03      372.96     17.67 o 
  10   3   9      212.47      250.53     20.93 o 
  11   3   9      145.11      141.43     15.58 o 
  12   3   9       12.25       18.50     12.14 o 
 -19   4   9        0.09       12.23     11.21 o 
 -18   4   9       52.95       77.80     19.12 o 
 -17   4   9       21.17       45.92     10.15 o 
 -16   4   9      275.77      277.34     17.99 o 
 -15   4   9      124.41      129.77     12.80 o 
 -14   4   9       33.69       56.79     12.81 o 
 -13   4   9       51.42       68.70      9.90 o 
 -12   4   9      269.32      293.65     24.11 o 
 -11   4   9      118.98      125.33     11.50 o 
 -10   4   9      407.60      415.31     19.06 o 
  -9   4   9       71.98       79.31     11.30 o 
  -8   4   9       61.22       71.06     11.31 o 
  -7   4   9      736.16      676.68     17.71 o 
  -6   4   9        1.46        9.89      5.52 o 
  -5   4   9      213.52      221.70     10.04 o 
  -4   4   9      366.64      366.33     12.20 o 
  -3   4   9        1.37       25.07      9.19 o 
  -2   4   9        1.18        9.08      3.87 o 
  -1   4   9      199.33      190.05     13.07 o 
   0   4   9       58.08       83.04      9.50 o 
   1   4   9       20.77       19.34      6.28 o 
   2   4   9      329.07      321.44     16.47 o 
   3   4   9        1.61        1.55      5.46 o 
   4   4   9       46.43       49.34      9.11 o 
   5   4   9       23.78       13.50      7.03 o 
   6   4   9       34.26       43.92      8.63 o 
   7   4   9      228.49      252.48     17.59 o 
   8   4   9      104.98       99.78     11.80 o 
   9   4   9      101.82       88.18     12.33 o 
  10   4   9      194.83      208.08     21.11 o 
  11   4   9       96.26       95.41     17.43 o 
 -18   5   9        0.66        4.61     10.47 o 
 -17   5   9      260.56      240.53     19.19 o 
 -16   5   9       84.83       69.75     12.03 o 
 -15   5   9      303.11      302.07     20.66 o 
 -14   5   9        6.15       25.31      8.84 o 
 -13   5   9      927.13      887.97     33.76 o 
 -12   5   9        2.07       -6.73      6.73 o 
 -11   5   9      855.09      868.04     33.77 o 
 -10   5   9      113.86      150.53     13.65 o 
  -9   5   9     1354.64     1378.08     41.84 o 
  -8   5   9      202.59      270.46     33.06 o 
  -7   5   9     2175.55     2052.95     52.34 o 
  -6   5   9     1055.78      983.45     51.17 o 
  -5   5   9     1149.06     1126.91     28.93 o 
  -4   5   9       12.57       37.90     13.86 o 
  -3   5   9     1239.48     1207.47     29.71 o 
  -2   5   9     1234.21     1252.64     41.13 o 
  -1   5   9     1177.41     1202.01     39.00 o 
   0   5   9     1622.43     1645.43     51.04 o 
   1   5   9      427.15      416.92     22.01 o 
   2   5   9      398.97      415.93     23.12 o 
   3   5   9      123.26      139.21     14.09 o 
   4   5   9      302.63      271.04     18.82 o 
   5   5   9      317.71      313.71     19.14 o 
   6   5   9      289.96      270.59     18.51 o 
   7   5   9       41.63       43.19     10.06 o 
   8   5   9       96.83      165.17     36.38 o 
   9   5   9       11.09        4.87      7.51 o 
 -16   6   9       35.19       31.62     14.05 o 
 -15   6   9        0.55        0.23      7.35 o 
 -14   6   9      256.18      238.84     19.58 o 
 -13   6   9       30.51       37.64     10.73 o 
 -12   6   9      795.45      779.64     33.64 o 
 -11   6   9       38.53       44.79     12.72 o 
 -10   6   9      999.02      971.66     41.74 o 
  -9   6   9      216.40      189.17     21.33 o 
  -8   6   9      433.29      451.48     24.97 o 
  -7   6   9      144.55      177.58     14.58 o 
  -6   6   9     1111.48     1093.04     31.87 o 
  -5   6   9      116.71      168.14     23.94 o 
  -4   6   9      813.20      823.34     25.27 o 
  -3   6   9       99.22      133.90     13.43 o 
  -2   6   9      905.20      913.22     35.52 o 
  -1   6   9      311.93      320.18     20.03 o 
   0   6   9      141.96      170.45     14.89 o 
   1   6   9      399.63      386.00     22.29 o 
   2   6   9       60.53       90.85     14.33 o 
   3   6   9       14.71       45.40     13.64 o 
   4   6   9      135.71      142.71     15.15 o 
   5   6   9      216.49      228.88     20.95 o 
   6   6   9       26.24       39.01     19.32 o 
   7   6   9        4.42       14.54      8.93 o 
 -13   7   9       11.76       24.59     21.77 o 
 -12   7   9        9.86        5.58      8.09 o 
 -11   7   9        7.84        7.79      8.30 o 
 -10   7   9       24.83       26.82      9.22 o 
  -9   7   9      139.40      143.40     16.95 o 
  -8   7   9        5.86        6.70      6.88 o 
  -7   7   9       95.48       98.90     18.97 o 
  -6   7   9       61.76       71.40     12.28 o 
  -5   7   9       25.96       15.41      7.55 o 
  -4   7   9      105.44      109.77     23.17 o 
  -3   7   9       39.21       41.24     14.81 o 
  -2   7   9        0.49       -1.35      6.29 o 
  -1   7   9       87.37      190.60     63.08 o 
   0   7   9      168.68      164.61     18.01 o 
   1   7   9       28.47       24.84      9.61 o 
   2   7   9       38.85       56.52     12.72 o 
   3   7   9        4.77       10.19      8.44 o 
   4   7   9       30.79       47.03     12.32 o 
  -7   8   9        0.33       57.36     15.31 o 
  -6   8   9      535.44      528.32     34.95 o 
  -5   8   9       97.60      130.26     17.91 o 
  -4   8   9      503.23      514.08     44.57 o 
  -3   8   9        9.17       96.25     21.74 o 
  -2   8   9      467.99      498.53     40.45 o 
  -1   8   9      114.58      127.28     34.05 o 
 -21   0  10      369.00      358.09     40.09 o 
 -20   0  10      500.05      536.72     41.96 o 
 -19   0  10       79.38       67.79     18.23 o 
 -18   0  10     1870.92     1919.33     96.00 o 
 -17   0  10      955.82      899.74     52.91 o 
 -16   0  10      342.47      325.45     29.28 o 
 -15   0  10       11.05       20.28     11.11 o 
 -14   0  10     4478.97     4753.07    167.69 o 
 -13   0  10      148.52      157.00     44.38 o 
 -12   0  10     6478.78     6528.25    137.79 o 
 -11   0  10      169.59      185.56     20.72 o 
 -10   0  10     2513.20     2607.18     60.06 o 
  -9   0  10      149.13      195.94     15.90 o 
  -8   0  10     5774.75     5875.17    122.70 o 
  -7   0  10       25.83       57.03     10.97 o 
  -6   0  10     7185.96     7290.65    146.03 o 
  -5   0  10      283.38      301.39     13.09 o 
  -4   0  10     5283.27     5449.48    111.56 o 
  -3   0  10      568.60      601.59     18.95 o 
  -2   0  10     3801.12     3813.28     79.23 o 
  -1   0  10       20.94       36.85      5.85 o 
   0   0  10      874.42      773.10     40.95 o 
   1   0  10      146.48      128.64      7.96 o 
   2   0  10     2854.07     2640.46    135.34 o 
   3   0  10      730.91      747.18     35.50 o 
   4   0  10     3915.04     3858.10    132.06 o 
   5   0  10     1760.28     1826.73     78.48 o 
   6   0  10        7.61        4.80      9.92 o 
   7   0  10       32.43       42.75     13.25 o 
   8   0  10     1393.73     1443.46     69.43 o 
   9   0  10      759.75      804.04     52.25 o 
  10   0  10      642.96      717.64     51.20 o 
  11   0  10      455.71      545.21     45.19 o 
  12   0  10      358.93      314.76     33.89 o 
 -21   1  10       53.66       56.45     12.75 o 
 -20   1  10        0.22        5.79      8.77 o 
 -19   1  10       99.70      112.73     14.93 o 
 -18   1  10        7.79       11.79      8.32 o 
 -17   1  10        0.16        6.56      7.30 o 
 -16   1  10       21.77       28.73      8.67 o 
 -15   1  10      171.86      167.50     19.08 o 
 -14   1  10      835.61      761.97     21.85 o 
 -13   1  10       36.29       39.11      6.01 o 
 -12   1  10      637.76      613.58     38.13 o 
 -11   1  10      130.19      145.21      8.34 o 
 -10   1  10      305.65      291.72      9.92 o 
  -9   1  10       25.85       37.63      5.86 o 
  -8   1  10     1492.97     1486.10     29.39 o 
  -7   1  10       51.97       47.36      4.15 o 
  -6   1  10     1731.82     1722.25     27.78 o 
  -5   1  10       41.98       56.67      4.62 o 
  -4   1  10     2136.82     2166.36     34.30 o 
  -3   1  10      410.84      383.74     10.70 o 
  -2   1  10     2024.84     2122.10     33.38 o 
  -1   1  10     1017.29     1033.06     25.40 o 
   0   1  10       42.12       36.51      3.40 o 
   1   1  10      205.31      185.24      9.36 o 
   2   1  10       35.53       50.65      5.96 o 
   3   1  10      640.93      656.92     19.34 o 
   4   1  10     1116.75     1107.61     28.37 o 
   5   1  10      290.08      281.34     12.65 o 
   6   1  10       13.61       19.83      7.86 o 
   7   1  10      541.23      550.39     26.18 o 
   8   1  10        0.09        0.97      7.58 o 
   9   1  10       83.43      108.83     13.83 o 
  10   1  10       37.75       31.67     10.16 o 
  11   1  10        3.95        8.68     10.44 o 
  12   1  10        5.63        0.61      7.57 o 
 -21   2  10       60.51       86.84     14.95 o 
 -20   2  10      327.77      337.65     23.96 o 
 -19   2  10      105.87       95.95     14.58 o 
 -18   2  10      719.05      704.98     33.71 o 
 -17   2  10      245.23      231.40     17.53 o 
 -16   2  10      417.58      469.43     22.85 o 
 -15   2  10       61.35       70.44     10.05 o 
 -14   2  10     1046.96      997.47     32.52 o 
 -13   2  10      155.12      148.35      9.73 o 
 -12   2  10     1781.58     1805.52     43.78 o 
 -11   2  10      381.44      356.46     12.68 o 
 -10   2  10      718.30      701.72     19.18 o 
  -9   2  10     1477.08     1536.76     27.11 o 
  -8   2  10      117.14      120.35      7.79 o 
  -7   2  10       15.47       38.32      7.17 o 
  -6   2  10     1840.61     1920.24     31.68 o 
  -5   2  10     1535.83     1535.13     26.31 o 
  -4   2  10     1215.74     1287.87     23.13 o 
  -3   2  10        6.06       13.80      4.55 o 
  -2   2  10      164.58      198.82      7.51 o 
  -1   2  10     1191.23     1125.59     47.59 o 
   0   2  10       41.48       58.97      8.89 o 
   1   2  10     1596.73     1626.17     57.17 o 
   2   2  10      272.11      263.52     11.49 o 
   3   2  10      782.65      803.03     23.05 o 
   4   2  10      394.57      393.96     15.02 o 
   5   2  10       70.06       81.48      7.57 o 
   6   2  10       10.42       20.65      8.03 o 
   7   2  10      866.57      829.20     33.58 o 
   8   2  10       15.62       20.31      8.30 o 
   9   2  10      558.37      593.45     29.86 o 
  10   2  10        0.59        7.89      7.97 o 
  11   2  10      545.68      519.12     29.23 o 
 -20   3  10        9.66        6.60     10.21 o 
 -19   3  10        2.54        9.64     10.55 o 
 -18   3  10       22.04       33.85     11.01 o 
 -17   3  10      134.27      157.61     14.28 o 
 -16   3  10       57.00       67.42      8.62 o 
 -15   3  10       31.78       48.50      6.93 o 
 -14   3  10      446.99      422.51     19.92 o 
 -13   3  10      641.70      623.09     21.54 o 
 -12   3  10       19.50       38.43      9.00 o 
 -11   3  10      618.26      617.78     17.99 o 
 -10   3  10       80.14       79.70      6.61 o 
  -9   3  10       87.21       94.00      7.36 o 
  -8   3  10      216.41      205.09      7.06 o 
  -7   3  10       31.89       42.73      6.32 o 
  -6   3  10       55.56       80.18     19.76 o 
  -5   3  10     3341.31     3361.17     63.57 o 
  -4   3  10        1.44       15.32      9.07 o 
  -3   3  10      461.17      472.42     14.02 o 
  -2   3  10      313.74      281.35      8.43 o 
  -1   3  10      176.49      186.34      9.77 o 
   0   3  10       37.67       55.79      6.06 o 
   1   3  10      672.68      633.25     18.67 o 
   2   3  10       61.73       61.95      7.00 o 
   3   3  10      658.95      699.97     28.66 o 
   4   3  10       18.69       29.79      6.08 o 
   5   3  10      709.57      712.46     23.45 o 
   6   3  10       52.18       77.19      8.19 o 
   7   3  10       99.88      111.48     10.22 o 
   8   3  10      117.58      122.53     13.46 o 
   9   3  10       91.47      102.59     13.85 o 
  10   3  10      202.72      252.18     25.83 o 
 -19   4  10       14.31       15.17     11.91 o 
 -18   4  10      347.12      378.97     31.02 o 
 -17   4  10        1.94        3.02      7.99 o 
 -16   4  10      701.97      713.64     31.02 o 
 -15   4  10      107.19      108.33     12.45 o 
 -14   4  10      283.85      261.99     21.97 o 
 -13   4  10       36.85       56.72     10.50 o 
 -12   4  10      542.94      556.10     24.12 o 
 -11   4  10       80.74       98.18     11.84 o 
 -10   4  10     1276.66     1281.82     39.67 o 
  -9   4  10       43.37       71.23      9.04 o 
  -8   4  10     1126.64     1080.27     26.67 o 
  -7   4  10      544.24      575.13     25.76 o 
  -6   4  10     2044.71     1931.31     41.28 o 
  -5   4  10        9.90       32.24      9.24 o 
  -4   4  10      971.59      912.38     23.13 o 
  -3   4  10       16.63       34.86     10.88 o 
  -2   4  10     1053.14     1062.67     32.88 o 
  -1   4  10       25.81       62.29     15.92 o 
   0   4  10     1726.12     1676.84     49.20 o 
   1   4  10      948.30      879.91     33.90 o 
   2   4  10      986.55     1002.13     36.41 o 
   3   4  10      414.89      434.34     22.45 o 
   4   4  10      983.26      959.17     37.46 o 
   5   4  10      401.71      396.73     21.36 o 
   6   4  10      364.19      376.40     21.23 o 
   7   4  10       52.61       63.77     12.69 o 
   8   4  10      257.34      253.35     18.71 o 
   9   4  10      698.10      746.61     44.03 o 
 -18   5  10        3.83        2.13     14.80 o 
 -17   5  10      146.95      138.11     15.76 o 
 -16   5  10      216.40      227.42     18.92 o 
 -15   5  10        3.80        4.71      7.28 o 
 -14   5  10       24.75       42.66      9.68 o 
 -13   5  10       23.21       34.66     14.14 o 
 -12   5  10      148.83      138.95     13.70 o 
 -11   5  10       80.77       89.48     12.02 o 
 -10   5  10      324.30      316.70     17.47 o 
  -9   5  10       32.09       44.26      8.56 o 
  -8   5  10      306.18      302.91     17.29 o 
  -7   5  10      102.05      131.94     22.52 o 
  -6   5  10     1619.57     1515.70     37.42 o 
  -5   5  10      127.06      136.22     18.50 o 
  -4   5  10      372.50      367.94     14.69 o 
  -3   5  10        6.84       17.84      7.19 o 
  -2   5  10      280.92      295.82     17.45 o 
  -1   5  10        3.17        0.53      6.16 o 
   0   5  10      747.39      779.88     31.51 o 
   1   5  10      154.85      165.99     14.82 o 
   2   5  10      714.24      706.98     30.60 o 
   3   5  10       88.29       87.79     12.40 o 
   4   5  10      406.87      401.39     23.23 o 
   5   5  10        0.23        6.46      7.39 o 
   6   5  10       22.24       22.73      8.98 o 
   7   5  10       53.85       81.50     16.81 o 
   8   5  10       98.95      110.03     14.54 o 
 -15   6  10      141.44      154.10     23.13 o 
 -14   6  10      303.97      313.97     24.56 o 
 -13   6  10      422.48      453.31     27.81 o 
 -12   6  10      193.72      258.88     19.92 o 
 -11   6  10      222.09      230.67     28.63 o 
 -10   6  10       62.02       68.91     10.87 o 
  -9   6  10      237.89      239.86     17.30 o 
  -8   6  10        6.97       29.99     15.39 o 
  -7   6  10      744.15      737.96     28.68 o 
  -6   6  10       29.74       51.83      8.31 o 
  -5   6  10      346.44      358.09     15.34 o 
  -4   6  10        3.40       -0.48      6.35 o 
  -3   6  10       61.53       83.71     11.15 o 
  -2   6  10      125.92      140.75     14.15 o 
  -1   6  10      945.41      918.43     37.02 o 
   0   6  10       28.09       47.66     11.24 o 
   1   6  10      101.59      157.25     18.60 o 
   2   6  10       96.61      113.01     13.35 o 
   3   6  10      126.71      139.27     14.96 o 
   4   6  10        1.03       -3.42      7.37 o 
   5   6  10      151.29      159.95     16.15 o 
   6   6  10        1.96       10.07      8.58 o 
 -12   7  10       50.32       66.70     12.99 o 
 -11   7  10      297.35      305.44     22.90 o 
 -10   7  10       97.00      118.84     16.98 o 
  -9   7  10      418.13      413.15     27.89 o 
  -8   7  10        1.42       26.73     19.01 o 
  -7   7  10      299.24      271.77     25.80 o 
  -6   7  10        0.84       68.25     19.24 o 
  -5   7  10      497.20      490.86     38.84 o 
  -4   7  10       22.04       74.02     27.62 o 
  -3   7  10     1334.74     1308.44     51.30 o 
  -2   7  10       17.17       54.03     26.66 o 
  -1   7  10      745.70      799.42     40.26 o 
   0   7  10       15.26        9.15     12.97 o 
   1   7  10      475.75      528.21     31.53 o 
   2   7  10       60.02       95.78     18.21 o 
 -21   1  11      642.31      681.65     38.04 o 
 -20   1  11       73.14       84.41     14.90 o 
 -19   1  11      921.27      923.63     41.58 o 
 -18   1  11      112.10      103.50     14.61 o 
 -17   1  11      267.74      287.33     19.12 o 
 -16   1  11      117.85      121.62     13.10 o 
 -15   1  11      426.77      433.86     21.69 o 
 -14   1  11        6.82       11.86      5.80 o 
 -13   1  11     1803.90     1755.96     67.69 o 
 -12   1  11      258.36      255.55     18.60 o 
 -11   1  11     2066.05     1985.08     47.06 o 
 -10   1  11      512.31      514.04     13.43 o 
  -9   1  11      684.58      635.26     15.00 o 
  -8   1  11      321.05      299.09     11.49 o 
  -7   1  11     1231.41     1200.79     23.41 o 
  -6   1  11      737.68      733.36     16.08 o 
  -5   1  11     1380.97     1355.17     28.30 o 
  -4   1  11      895.60      881.15     18.72 o 
  -3   1  11     2603.95     2667.10     44.65 o 
  -2   1  11      713.97      705.01     15.74 o 
  -1   1  11      169.86      172.79      6.89 o 
   0   1  11      440.95      438.77     16.54 o 
   1   1  11      529.24      515.55     20.96 o 
   2   1  11      513.83      503.41     17.95 o 
   3   1  11      707.39      669.09     20.17 o 
   4   1  11      353.41      380.19     19.75 o 
   5   1  11       32.31       20.06      8.06 o 
   6   1  11       73.56      114.08     13.48 o 
   7   1  11      303.56      302.75     21.69 o 
   8   1  11      255.23      277.31     21.97 o 
   9   1  11       51.43       66.41     12.59 o 
  10   1  11      337.88      367.07     25.52 o 
 -21   2  11        3.86       -2.40     10.09 o 
 -20   2  11      253.01      262.15     31.96 o 
 -19   2  11       30.23       45.32     11.84 o 
 -18   2  11      189.85      210.08     17.61 o 
 -17   2  11        3.01        5.00      7.09 o 
 -16   2  11      114.60      136.14     12.75 o 
 -15   2  11        1.95       13.01      9.16 o 
 -14   2  11      122.50      136.52      9.71 o 
 -13   2  11       13.96       18.50      5.32 o 
 -12   2  11      793.95      782.64     22.62 o 
 -11   2  11      178.13      153.01      9.30 o 
 -10   2  11      163.59      160.97      7.57 o 
  -9   2  11      383.01      373.28     11.29 o 
  -8   2  11        4.06        4.47      3.15 o 
  -7   2  11      119.46      121.74      7.70 o 
  -6   2  11      291.93      306.52     11.81 o 
  -5   2  11        8.33       12.86      3.86 o 
  -4   2  11       13.43       21.54      4.93 o 
  -3   2  11      752.66      748.00     16.88 o 
  -2   2  11       28.37       29.97      5.02 o 
  -1   2  11      260.52      226.08     12.83 o 
   0   2  11      128.31      125.74     11.43 o 
   1   2  11      192.90      190.33     10.49 o 
   2   2  11      109.37      123.84      9.09 o 
   3   2  11      130.81      136.24     11.86 o 
   4   2  11        2.81        5.04      5.86 o 
   5   2  11        0.62       20.02      5.59 o 
   6   2  11      126.59      120.66     13.38 o 
   7   2  11        5.00       18.03     19.10 o 
   8   2  11        9.76       22.54      9.05 o 
   9   2  11      127.47      155.71     16.14 o 
  10   2  11        9.15       -0.16      7.33 o 
 -20   3  11        1.34      -12.84     12.84 o 
 -19   3  11       61.48       50.56     14.19 o 
 -18   3  11        1.07       -4.68      9.91 o 
 -17   3  11      457.74      442.07     31.60 o 
 -16   3  11      246.26      247.10     14.30 o 
 -15   3  11       10.92       29.03      8.39 o 
 -14   3  11      132.22      119.98      9.84 o 
 -13   3  11      856.00      865.40     25.28 o 
 -12   3  11      303.51      298.26     13.49 o 
 -11   3  11     1091.96     1061.09     27.88 o 
 -10   3  11       58.04       76.56      9.40 o 
  -9   3  11       92.01      112.59      7.65 o 
  -8   3  11        6.20       23.59      9.33 o 
  -7   3  11     1404.27     1422.46     39.84 o 
  -6   3  11     2426.56     2452.50     52.31 o 
  -5   3  11     1064.86     1043.40     26.72 o 
  -4   3  11      302.84      331.22     13.02 o 
  -3   3  11     1499.86     1487.75     32.93 o 
  -2   3  11       41.33       92.94     19.77 o 
  -1   3  11     1472.66     1391.88     48.51 o 
   0   3  11      287.58      264.22     11.60 o 
   1   3  11      673.47      655.13     20.45 o 
   2   3  11      433.57      448.74     16.85 o 
   3   3  11      687.48      676.34     26.48 o 
   4   3  11      379.94      363.80     22.27 o 
   5   3  11      409.31      393.07     20.79 o 
   6   3  11      706.66      669.08     24.57 o 
   7   3  11      287.06      286.46     24.56 o 
   8   3  11       39.05       78.09     19.61 o 
   9   3  11      234.45      241.96     25.86 o 
 -19   4  11        5.86       17.42     15.52 o 
 -18   4  11       81.75      108.20     18.45 o 
 -17   4  11      261.93      279.69     28.23 o 
 -16   4  11       15.09       12.97      8.15 o 
 -15   4  11        3.07        3.16      7.01 o 
 -14   4  11      204.59      193.40     15.80 o 
 -13   4  11      316.15      301.52     18.25 o 
 -12   4  11      737.03      709.72     28.30 o 
 -11   4  11       65.03       83.94     11.09 o 
 -10   4  11      394.81      390.53     19.10 o 
  -9   4  11        3.46        2.67      5.23 o 
  -8   4  11        6.39       -2.77      4.62 o 
  -7   4  11      492.60      466.03     20.15 o 
  -6   4  11      896.64      870.21     24.69 o 
  -5   4  11      776.95      766.55     22.21 o 
  -4   4  11      372.17      389.95     14.66 o 
  -3   4  11      227.47      226.81     15.39 o 
  -2   4  11      205.35      199.31     14.45 o 
  -1   4  11      161.01      180.59     15.15 o 
   0   4  11      105.05      102.48     11.72 o 
   1   4  11      736.89      718.44     30.56 o 
   2   4  11      103.73      113.28     13.05 o 
   3   4  11      361.87      380.97     21.08 o 
   4   4  11       60.67       57.49     10.72 o 
   5   4  11      500.92      499.95     24.97 o 
   6   4  11       44.30       46.93     13.02 o 
   7   4  11      119.13      150.38     36.57 o 
   8   4  11       83.05       87.66     17.70 o 
 -17   5  11      851.86      810.00     46.37 o 
 -16   5  11       26.66       24.80      9.97 o 
 -15   5  11      582.11      601.22     35.52 o 
 -14   5  11      259.24      252.83     20.19 o 
 -13   5  11      512.16      514.27     27.60 o 
 -12   5  11      150.85      152.43     14.56 o 
 -11   5  11      545.60      524.44     25.83 o 
 -10   5  11       39.53       83.25     11.65 o 
  -9   5  11      554.49      532.94     23.85 o 
  -8   5  11      444.18      454.98     20.83 o 
  -7   5  11      830.28      796.64     27.93 o 
  -6   5  11      170.98      170.65     14.05 o 
  -5   5  11      121.01      135.23      9.13 o 
  -4   5  11      304.15      320.58     20.41 o 
  -3   5  11      270.67      314.42     18.20 o 
  -2   5  11      448.95      463.05     23.75 o 
  -1   5  11      284.14      276.72     17.74 o 
   0   5  11      254.42      263.35     18.55 o 
   1   5  11       85.34       93.63     14.34 o 
   2   5  11      182.97      201.58     16.98 o 
   3   5  11      166.33      176.20     16.66 o 
   4   5  11      731.44      753.31     35.73 o 
   5   5  11       63.30       90.05     13.05 o 
   6   5  11       82.51       90.27     18.85 o 
 -15   6  11       47.65       53.30     12.60 o 
 -14   6  11      231.31      249.87     22.11 o 
 -13   6  11       36.64       46.57     11.89 o 
 -12   6  11       81.09       83.01     13.72 o 
 -11   6  11       36.28       68.28     11.78 o 
 -10   6  11       72.46       84.55     12.08 o 
  -9   6  11        3.03        3.19      7.02 o 
  -8   6  11       25.94       31.51      8.68 o 
  -7   6  11        7.24       21.91     11.37 o 
  -6   6  11       26.93       31.71      9.30 o 
  -5   6  11        0.88        5.28      6.42 o 
  -4   6  11       26.91       54.33     18.25 o 
  -3   6  11        6.75       -0.86      9.26 o 
  -2   6  11       42.84       45.36     12.12 o 
  -1   6  11       49.51       21.43      9.08 o 
   0   6  11        3.14        1.25      6.72 o 
   1   6  11        6.17        7.55      7.83 o 
   2   6  11       60.64       73.67     13.35 o 
   3   6  11       98.05      112.11     15.51 o 
   4   6  11       35.53       77.45     12.71 o 
 -11   7  11       96.56      140.21     17.70 o 
 -10   7  11        5.66        8.24     10.33 o 
  -9   7  11      148.46      178.59     40.41 o 
  -8   7  11        0.30        2.88     10.29 o 
  -7   7  11       57.09      121.49     28.40 o 
  -6   7  11      118.58       91.21     21.75 o 
  -5   7  11       94.46      122.62     24.63 o 
  -4   7  11       18.05        3.29      9.11 o 
  -3   7  11      331.54      355.75     25.33 o 
  -2   7  11       96.29      119.23     15.80 o 
  -1   7  11      318.60      287.18     23.03 o 
   0   7  11       71.43       79.73     15.59 o 
 -21   0  12       47.84       60.85     22.19 o 
 -20   0  12      383.03      436.38     41.69 o 
 -19   0  12        1.32       -8.26     16.23 o 
 -18   0  12      246.83      265.57     28.53 o 
 -17   0  12      268.22      231.45     27.11 o 
 -16   0  12      113.41      124.13     18.82 o 
 -15   0  12      125.46      168.58     19.77 o 
 -14   0  12      308.09      335.69     27.04 o 
 -13   0  12        6.31       19.31     10.66 o 
 -12   0  12     1159.75     1151.03     36.58 o 
 -11   0  12       15.22       36.33     14.50 o 
 -10   0  12      395.33      374.90     28.17 o 
  -9   0  12     1814.88     1810.87     55.17 o 
  -8   0  12      666.82      673.55     23.29 o 
  -7   0  12      153.59      154.33     11.34 o 
  -6   0  12     1319.15     1306.50     45.18 o 
  -5   0  12     1506.55     1581.10     54.61 o 
  -4   0  12     1967.00     1997.00     60.80 o 
  -3   0  12      445.95      435.11     32.03 o 
  -2   0  12     1605.31     1592.42     60.10 o 
  -1   0  12     1156.02     1114.08     32.61 o 
   0   0  12     2612.45     2596.35    124.14 o 
   1   0  12     2406.97     2581.03    100.42 o 
   2   0  12     1308.31     1327.42     61.08 o 
   3   0  12     2544.79     2496.75    101.11 o 
   4   0  12      910.73      924.36     91.87 o 
   5   0  12      178.81      186.43     25.75 o 
   6   0  12      633.12      684.36     50.42 o 
   7   0  12     1050.29     1159.49     73.02 o 
   8   0  12      868.57      896.19     59.85 o 
   9   0  12      920.88     1038.95     70.67 o 
 -21   1  12        0.89       24.09     10.95 o 
 -20   1  12       55.37       71.55     14.05 o 
 -19   1  12       73.13       92.76     14.10 o 
 -18   1  12       55.34       56.43     11.53 o 
 -17   1  12      252.72      269.54     20.08 o 
 -16   1  12      471.45      415.96     22.39 o 
 -15   1  12      379.31      361.50     20.15 o 
 -14   1  12       23.80       27.70      6.11 o 
 -13   1  12      113.80      116.91     11.54 o 
 -12   1  12       28.59       25.85      5.13 o 
 -11   1  12      307.77      298.10     10.62 o 
 -10   1  12      182.14      160.16      7.53 o 
  -9   1  12      255.18      256.17     11.10 o 
  -8   1  12      483.90      500.44     14.34 o 
  -7   1  12      511.09      520.28     14.38 o 
  -6   1  12        3.29       -0.08      4.58 o 
  -5   1  12       92.37      102.79      6.54 o 
  -4   1  12       24.09       28.43      4.75 o 
  -3   1  12       18.21       30.84      5.31 o 
  -2   1  12      116.24      120.01      6.74 o 
  -1   1  12        2.40        3.16      3.86 o 
   0   1  12        1.29       24.91     13.61 o 
   1   1  12        0.42        4.94      4.32 o 
   2   1  12       38.82       41.69      6.46 o 
   3   1  12        0.22       12.47     12.07 o 
   4   1  12       10.22       29.87      9.85 o 
   5   1  12        8.01       23.95     11.60 o 
   6   1  12      421.04      432.61     25.40 o 
   7   1  12      161.89      193.95     18.55 o 
   8   1  12        0.00        1.14     10.06 o 
   9   1  12       42.47       38.21     12.39 o 
 -20   2  12      168.73      173.91     23.71 o 
 -19   2  12        9.50        3.01      7.27 o 
 -18   2  12      856.39      864.01     36.20 o 
 -17   2  12        0.38        7.89      7.38 o 
 -16   2  12      120.26      138.14     13.18 o 
 -15   2  12       41.89       35.25      9.90 o 
 -14   2  12      511.76      478.14     17.30 o 
 -13   2  12       35.36       47.68      6.87 o 
 -12   2  12      363.59      358.54     14.71 o 
 -11   2  12        4.02        4.07      4.99 o 
 -10   2  12       77.33       97.22      8.52 o 
  -9   2  12      446.17      443.57     13.32 o 
  -8   2  12      633.94      629.56     18.51 o 
  -7   2  12       10.02       31.25      6.08 o 
  -6   2  12      512.47      506.99     13.72 o 
  -5   2  12        2.73       21.81      7.20 o 
  -4   2  12       18.37       42.46      5.38 o 
  -3   2  12       23.26       35.26      6.51 o 
  -2   2  12        3.52       17.08      5.42 o 
  -1   2  12      136.25      173.05     11.79 o 
   0   2  12      143.93      142.77      8.84 o 
   1   2  12      176.55      173.29     10.27 o 
   2   2  12      297.41      274.54     12.99 o 
   3   2  12        4.01        6.70      4.96 o 
   4   2  12       34.99       40.30     10.95 o 
   5   2  12      611.62      632.54     29.11 o 
   6   2  12      110.17      109.51     13.02 o 
   7   2  12       66.21       65.60     11.88 o 
   8   2  12       41.65       45.03     10.68 o 
   9   2  12      347.15      355.11     38.12 o 
 -19   3  12      239.94      265.59     26.06 o 
 -18   3  12       15.59       17.09     11.80 o 
 -17   3  12      303.96      316.47     31.93 o 
 -16   3  12       88.87       97.94     13.02 o 
 -15   3  12      268.09      298.66     19.91 o 
 -14   3  12       14.88       16.24      7.53 o 
 -13   3  12      744.92      749.77     30.39 o 
 -12   3  12       25.98       28.18     13.85 o 
 -11   3  12      902.50      887.21     31.36 o 
 -10   3  12       58.68       93.63     10.33 o 
  -9   3  12      914.92      898.41     24.55 o 
  -8   3  12      205.56      232.91     26.39 o 
  -7   3  12     2326.33     2244.09     49.82 o 
  -6   3  12      218.62      214.48     18.40 o 
  -5   3  12     1484.40     1451.88     34.17 o 
  -4   3  12        3.84       11.56      8.30 o 
  -3   3  12      913.15      894.39     29.91 o 
  -2   3  12      108.93      152.84     14.05 o 
  -1   3  12      538.52      538.55     22.79 o 
   0   3  12      256.38      245.56     15.94 o 
   1   3  12     1222.31     1209.39     39.98 o 
   2   3  12      409.56      400.74     22.25 o 
   3   3  12      216.85      217.40     15.60 o 
   4   3  12      716.78      693.55     29.28 o 
   5   3  12        2.15       11.38     10.91 o 
   6   3  12      422.42      431.72     31.81 o 
   7   3  12        2.49       22.47     21.38 o 
   8   3  12      418.59      401.03     33.83 o 
 -18   4  12      682.05      697.09     46.27 o 
 -17   4  12        7.96       -2.62      9.55 o 
 -16   4  12      475.64      519.90     27.04 o 
 -15   4  12        0.22       -7.94      7.94 o 
 -14   4  12     1244.12     1180.38     45.30 o 
 -13   4  12      234.91      252.74     19.91 o 
 -12   4  12     1353.07     1289.42     44.36 o 
 -11   4  12      604.75      584.71     27.69 o 
 -10   4  12     1026.16     1075.13     37.15 o 
  -9   4  12     1032.26     1005.14     39.61 o 
  -8   4  12     1328.92     1369.31     43.24 o 
  -7   4  12      933.93      929.14     28.45 o 
  -6   4  12     1057.61     1095.52     31.74 o 
  -5   4  12      970.62      963.82     28.19 o 
  -4   4  12      922.55      922.72     34.27 o 
  -3   4  12     1132.71     1118.94     39.03 o 
  -2   4  12      995.03     1064.28     39.92 o 
  -1   4  12     2563.67     2483.39     73.65 o 
   0   4  12      518.64      553.42     28.74 o 
   1   4  12      725.92      777.91     34.46 o 
   2   4  12      671.88      672.67     29.98 o 
   3   4  12      673.13      662.67     31.66 o 
   4   4  12      477.39      468.39     24.91 o 
   5   4  12      431.66      411.76     23.54 o 
   6   4  12      168.11      171.38     22.65 o 
   7   4  12      662.65      692.65     46.69 o 
 -16   5  12       38.65       61.49     20.37 o 
 -15   5  12       38.79       43.37     11.08 o 
 -14   5  12       54.68       54.76     10.96 o 
 -13   5  12       52.64       55.30     11.56 o 
 -12   5  12      275.59      245.62     18.03 o 
 -11   5  12       32.01       19.39      8.03 o 
 -10   5  12      317.40      304.30     18.30 o 
  -9   5  12       20.27       28.19      7.96 o 
  -8   5  12       62.22       92.27     10.95 o 
  -7   5  12       15.30       10.94      5.35 o 
  -6   5  12       92.77      118.96     18.91 o 
  -5   5  12       71.46       61.24      9.72 o 
  -4   5  12       62.94       62.05     10.16 o 
  -3   5  12        0.55       -6.77      6.77 o 
  -2   5  12       13.57       19.70     10.16 o 
  -1   5  12       18.22        1.79      7.75 o 
   0   5  12      146.11      126.67     14.72 o 
   1   5  12       87.46      120.97     16.67 o 
   2   5  12        5.67       13.07     13.15 o 
   3   5  12       12.62        9.14      9.16 o 
   4   5  12        4.34       -6.77      8.43 o 
   5   5  12        3.11        9.68     11.44 o 
 -14   6  12      151.21      148.71     17.44 o 
 -13   6  12       14.45       26.99     22.94 o 
 -12   6  12       46.42       51.18     11.67 o 
 -11   6  12       94.61      103.84     13.53 o 
 -10   6  12       87.68       99.44     13.85 o 
  -9   6  12      106.64      100.87     13.39 o 
  -8   6  12       42.08       37.26     12.43 o 
  -7   6  12      174.28      181.65     21.21 o 
  -6   6  12       33.64       79.71     15.88 o 
  -5   6  12       43.10       46.47     10.68 o 
  -4   6  12        0.70       -0.21      8.40 o 
  -3   6  12      123.89      120.34     14.01 o 
  -2   6  12        7.62        8.13      7.87 o 
  -1   6  12        5.34        5.42      7.95 o 
   0   6  12       11.77        8.36      8.39 o 
   1   6  12        7.98        8.92      8.41 o 
   2   6  12        4.97        8.69      9.78 o 
  -8   7  12       49.37       64.14     19.14 o 
  -7   7  12      397.07      369.65     33.06 o 
  -6   7  12      228.72      249.16     27.55 o 
  -5   7  12      414.05      473.28     34.29 o 
  -4   7  12      193.24      224.27     24.96 o 
  -3   7  12      184.24      233.74     31.73 o 
 -20   1  13      110.35      133.96     26.73 o 
 -19   1  13      579.01      556.82     36.92 o 
 -18   1  13        9.92        7.65      8.41 o 
 -17   1  13      330.61      358.22     22.18 o 
 -16   1  13      600.81      616.52     29.63 o 
 -15   1  13      628.85      639.63     28.48 o 
 -14   1  13      440.35      405.96     22.22 o 
 -13   1  13     1319.61     1311.84     42.55 o 
 -12   1  13      331.93      353.42     16.35 o 
 -11   1  13      263.52      274.09     10.97 o 
 -10   1  13      611.99      609.41     18.85 o 
  -9   1  13      202.21      215.64      9.57 o 
  -8   1  13      101.28      103.26      7.43 o 
  -7   1  13     1340.52     1326.10     28.58 o 
  -6   1  13     1199.62     1191.28     26.32 o 
  -5   1  13      232.38      232.87     10.06 o 
  -4   1  13      255.00      259.56     12.56 o 
  -3   1  13      112.62      112.43      7.23 o 
  -2   1  13       60.93       60.84      7.33 o 
  -1   1  13       56.95       64.18      7.06 o 
   0   1  13      322.43      297.18     14.14 o 
   1   1  13      186.34      185.33     14.50 o 
   2   1  13      593.22      577.63     26.94 o 
   3   1  13      403.00      415.53     23.13 o 
   4   1  13      167.11      197.31     24.24 o 
   5   1  13       66.25       91.44     13.22 o 
   6   1  13      210.89      231.94     20.89 o 
   7   1  13       58.09       84.70     19.01 o 
   8   1  13      347.92      382.98     28.59 o 
 -20   2  13      151.04      172.01     23.54 o 
 -19   2  13       12.52       13.69     11.29 o 
 -18   2  13       80.86      108.63     18.66 o 
 -17   2  13        4.39       11.67      7.75 o 
 -16   2  13      173.45      212.61     16.82 o 
 -15   2  13       23.06       31.49      8.21 o 
 -14   2  13      118.21      108.96      9.56 o 
 -13   2  13       93.29       94.56      8.70 o 
 -12   2  13       39.10       46.86      6.37 o 
 -11   2  13       17.18       10.23      5.05 o 
 -10   2  13      136.33      133.81      7.51 o 
  -9   2  13       11.72        8.83      4.77 o 
  -8   2  13       10.18        9.32      4.38 o 
  -7   2  13        0.31       -4.46      4.46 o 
  -6   2  13      338.70      362.84     12.58 o 
  -5   2  13      124.24      108.94      7.85 o 
  -4   2  13        1.09        4.76      3.66 o 
  -3   2  13       19.35       26.27      6.45 o 
  -2   2  13        4.01       -2.95      4.06 o 
  -1   2  13       72.57       63.86      7.08 o 
   0   2  13      594.16      579.88     29.68 o 
   1   2  13       18.76        9.84      5.02 o 
   2   2  13      136.66      145.10     10.70 o 
   3   2  13       98.40      105.79     12.65 o 
   4   2  13       21.94       37.02      9.27 o 
   5   2  13       14.03       14.96      8.21 o 
   6   2  13       15.50        3.24      9.99 o 
   7   2  13       81.74       46.43     14.88 o 
 -19   3  13      173.87      167.49     24.33 o 
 -18   3  13        4.39       -0.78      8.59 o 
 -17   3  13      172.08      212.31     23.49 o 
 -16   3  13        0.27      -11.00     11.00 o 
 -15   3  13      689.25      662.72     29.12 o 
 -14   3  13       22.44       13.88      7.72 o 
 -13   3  13     1068.52     1064.38     42.85 o 
 -12   3  13        3.27       -2.62      6.03 o 
 -11   3  13      831.19      818.48     31.00 o 
 -10   3  13       48.65       59.48      9.15 o 
  -9   3  13      295.82      275.90     13.58 o 
  -8   3  13      814.83      784.98     38.96 o 
  -7   3  13     1352.90     1373.42     36.34 o 
  -6   3  13      461.24      490.55     19.20 o 
  -5   3  13     1304.56     1264.29     46.44 o 
  -4   3  13       31.26       59.49     11.73 o 
  -3   3  13      842.21      842.52     31.43 o 
  -2   3  13      607.65      611.87     27.04 o 
  -1   3  13      135.33      176.51     15.13 o 
   0   3  13      957.26      902.92     34.14 o 
   1   3  13      156.57      163.14     24.50 o 
   2   3  13      363.36      352.61     20.58 o 
   3   3  13      365.45      368.83     21.76 o 
   4   3  13      600.59      583.34     36.39 o 
   5   3  13      116.48      119.76     20.02 o 
   6   3  13      110.91      105.55     17.93 o 
 -17   4  13        0.13       13.27     11.64 o 
 -16   4  13       77.23       84.97     17.15 o 
 -15   4  13        0.25        3.38      7.28 o 
 -14   4  13      458.69      429.48     25.00 o 
 -13   4  13      117.71      124.61     14.07 o 
 -12   4  13      176.44      158.96     15.56 o 
 -11   4  13      168.30      161.48     14.74 o 
 -10   4  13        5.82       10.28      7.24 o 
  -9   4  13       69.03       81.27     12.05 o 
  -8   4  13       27.05       34.97      9.18 o 
  -7   4  13     1629.39     1521.46     41.43 o 
  -6   4  13      547.46      484.85     30.31 o 
  -5   4  13      208.26      241.00     19.42 o 
  -4   4  13       61.75       61.47     10.67 o 
  -3   4  13      355.51      355.94     19.98 o 
  -2   4  13        4.39       -8.39      8.39 o 
  -1   4  13      669.67      614.34     29.27 o 
   0   4  13       53.98       69.75     11.99 o 
   1   4  13      444.59      390.43     23.16 o 
   2   4  13       27.81       45.80     17.63 o 
   3   4  13      317.03      285.86     20.38 o 
   4   4  13       51.24       52.43     14.61 o 
   5   4  13      194.87      215.01     26.15 o 
 -15   5  13      136.63      137.52     17.79 o 
 -14   5  13        2.87        1.17      6.78 o 
 -13   5  13      312.52      282.00     20.87 o 
 -12   5  13        5.47       11.13      7.85 o 
 -11   5  13      687.10      625.96     28.08 o 
 -10   5  13      122.03      130.78     15.11 o 
  -9   5  13      240.97      272.61     17.48 o 
  -8   5  13       27.07       31.94     17.54 o 
  -7   5  13      352.17      374.48     27.51 o 
  -6   5  13       69.39       77.68     13.64 o 
  -5   5  13      255.19      256.02     17.99 o 
  -4   5  13       29.39       55.72     13.16 o 
  -3   5  13      322.57      326.31     21.50 o 
  -2   5  13      170.29      161.32     15.04 o 
  -1   5  13      223.18      207.78     17.75 o 
   0   5  13      159.62      169.86     17.17 o 
   1   5  13       41.84       56.60     12.11 o 
   2   5  13      175.28      167.83     17.52 o 
   3   5  13       79.45       78.70     13.32 o 
 -12   6  13      140.24      161.68     20.35 o 
 -11   6  13       10.16        0.32      9.95 o 
 -10   6  13      104.04      144.68     27.92 o 
  -9   6  13       34.70       39.61     14.73 o 
  -8   6  13       38.97       75.63     39.13 o 
  -7   6  13        1.46      -10.50     13.16 o 
  -6   6  13      136.47      177.79     27.00 o 
  -5   6  13       56.73       67.32     17.99 o 
  -4   6  13      130.84      127.43     15.86 o 
  -3   6  13        3.96        6.97      8.72 o 
  -2   6  13       67.69      101.16     15.49 o 
  -1   6  13       69.15       79.04     13.92 o 
   0   6  13       80.23       91.81     14.65 o 
 -20   0  14      337.91      286.67     31.65 o 
 -19   0  14       10.03       18.30     15.99 o 
 -18   0  14      190.08      212.88     27.84 o 
 -17   0  14      642.88      622.27     44.57 o 
 -16   0  14      352.46      366.70     34.61 o 
 -15   0  14      171.10      135.35     19.84 o 
 -14   0  14     1439.98     1436.19     67.91 o 
 -13   0  14     1150.62     1183.41     59.15 o 
 -12   0  14      202.06      220.02     20.75 o 
 -11   0  14     2184.97     2076.76     61.30 o 
 -10   0  14        3.43        3.31      5.58 o 
  -9   0  14      512.19      486.19     22.17 o 
  -8   0  14      524.92      542.07     39.24 o 
  -7   0  14     1205.28     1279.36     43.97 o 
  -6   0  14      468.64      552.50     24.33 o 
  -5   0  14     2296.35     2279.51     65.98 o 
  -4   0  14      514.64      544.30     24.21 o 
  -3   0  14     1054.34     1091.47     38.10 o 
  -2   0  14       13.64        1.27     10.02 o 
  -1   0  14      804.28      903.85     49.29 o 
   0   0  14       20.12       21.58     12.02 o 
   1   0  14     1232.37     1245.30     63.95 o 
   2   0  14      361.22      338.55     29.81 o 
   3   0  14      206.82      216.41     28.86 o 
   4   0  14       32.97       23.09     14.44 o 
   5   0  14      638.72      660.22     48.51 o 
   6   0  14       30.68       45.07     18.03 o 
 -19   1  14       90.39       81.60     14.35 o 
 -18   1  14        2.27        0.32      6.65 o 
 -17   1  14        0.43        9.04      7.68 o 
 -16   1  14      115.84      119.11     13.39 o 
 -15   1  14        2.72        4.95      7.22 o 
 -14   1  14       79.62       75.90     10.33 o 
 -13   1  14        1.63        0.95      4.15 o 
 -12   1  14       45.95       56.46      7.47 o 
 -11   1  14       61.30       60.11      6.36 o 
 -10   1  14       22.70       35.56      6.08 o 
  -9   1  14      196.83      195.78     10.13 o 
  -8   1  14     1203.47     1180.10     28.16 o 
  -7   1  14      308.06      271.83     11.50 o 
  -6   1  14      123.73      136.86      8.98 o 
  -5   1  14       98.15      100.90      7.51 o 
  -4   1  14      305.12      287.14     11.62 o 
  -3   1  14        0.80        6.61      4.73 o 
  -2   1  14      365.71      365.81     15.27 o 
  -1   1  14        6.39       10.38      6.07 o 
   0   1  14      242.27      244.55     17.38 o 
   1   1  14       55.32       57.77     10.58 o 
   2   1  14       55.55       74.19     12.95 o 
   3   1  14      395.75      365.92     22.67 o 
   4   1  14      349.08      331.27     23.16 o 
   5   1  14      219.78      233.42     20.83 o 
   6   1  14       10.25       27.77     13.60 o 
 -19   2  14       17.62       18.41     13.32 o 
 -18   2  14      178.84      183.59     28.20 o 
 -17   2  14        5.02        5.04      9.62 o 
 -16   2  14       25.70       28.89     11.37 o 
 -15   2  14       83.50       91.44     15.16 o 
 -14   2  14      285.28      260.46     20.61 o 
 -13   2  14       66.91       73.70      7.87 o 
 -12   2  14      563.52      526.81     18.61 o 
 -11   2  14       14.58       19.86      5.49 o 
 -10   2  14      158.89      150.35     11.95 o 
  -9   2  14       81.28       86.73      7.60 o 
  -8   2  14      414.91      413.00     14.50 o 
  -7   2  14      441.75      409.69     13.85 o 
  -6   2  14       84.63       87.05      7.22 o 
  -5   2  14      135.74      145.61     10.17 o 
  -4   2  14      270.61      277.23     16.52 o 
  -3   2  14       87.46      102.67     15.79 o 
  -2   2  14      398.93      377.68     19.79 o 
  -1   2  14      159.21      165.54     12.01 o 
   0   2  14      455.57      438.98     18.47 o 
   1   2  14       47.91       51.95     13.81 o 
   2   2  14      232.49      259.94     26.07 o 
   3   2  14      167.04      175.46     24.67 o 
   4   2  14        6.78       25.11     11.88 o 
   5   2  14       79.70      101.23     18.72 o 
 -18   3  14       10.05        8.18     11.32 o 
 -17   3  14      138.22      157.37     27.47 o 
 -16   3  14       15.70       17.56     11.01 o 
 -15   3  14      168.53      152.48     22.73 o 
 -14   3  14      147.96      119.99     13.11 o 
 -13   3  14      498.80      460.29     24.43 o 
 -12   3  14      251.37      250.28     17.39 o 
 -11   3  14      311.80      291.59     19.32 o 
 -10   3  14       33.88       45.52      8.74 o 
  -9   3  14        2.38       26.02      9.44 o 
  -8   3  14      741.55      651.38     22.91 o 
  -7   3  14      313.87      296.22     14.44 o 
  -6   3  14      201.39      188.17     14.04 o 
  -5   3  14        3.67        4.92      5.88 o 
  -4   3  14      462.53      479.59     29.14 o 
  -3   3  14       16.08       24.15      8.07 o 
  -2   3  14      114.41      135.49     13.28 o 
  -1   3  14       22.00       20.93      7.76 o 
   0   3  14      349.32      361.77     21.36 o 
   1   3  14        3.58        7.32      6.92 o 
   2   3  14      162.96      149.79     19.76 o 
   3   3  14       12.95       -2.65     10.62 o 
   4   3  14      285.22      265.22     26.91 o 
 -16   4  14      161.26      182.17     22.60 o 
 -15   4  14      145.07      155.45     16.30 o 
 -14   4  14      315.18      303.81     20.61 o 
 -13   4  14      187.74      196.51     17.21 o 
 -12   4  14      685.61      670.84     31.05 o 
 -11   4  14      183.66      200.44     16.48 o 
 -10   4  14      305.37      328.23     22.90 o 
  -9   4  14      199.07      263.19     18.85 o 
  -8   4  14      714.28      713.89     37.29 o 
  -7   4  14      511.92      468.65     23.46 o 
  -6   4  14      446.68      451.37     26.50 o 
  -5   4  14      476.61      465.62     24.74 o 
  -4   4  14      430.92      434.65     25.05 o 
  -3   4  14      662.71      703.05     32.34 o 
  -2   4  14      559.89      603.22     31.13 o 
  -1   4  14      667.93      611.61     30.77 o 
   0   4  14      197.30      210.81     19.01 o 
   1   4  14      466.55      520.26     29.04 o 
   2   4  14       67.64       69.95     16.58 o 
   3   4  14      364.29      375.16     30.41 o 
 -14   5  14      141.10      112.66     15.09 o 
 -13   5  14       75.33       83.62     12.73 o 
 -12   5  14        7.16        8.96      7.92 o 
 -11   5  14       85.24       81.32     18.80 o 
 -10   5  14       34.00       18.09     13.98 o 
  -9   5  14        8.28       -3.95     10.53 o 
  -8   5  14       24.46       75.80     15.28 o 
  -7   5  14      153.32      183.99     25.14 o 
  -6   5  14        0.31        4.72      8.91 o 
  -5   5  14       83.57       78.22     12.22 o 
  -4   5  14       35.75       78.71     12.40 o 
  -3   5  14       71.57       82.40     12.20 o 
  -2   5  14        2.58       17.87     13.84 o 
  -1   5  14       57.43       59.08     12.80 o 
   0   5  14       19.44       17.27     10.75 o 
  -9   6  14       10.04       17.18     19.57 o 
  -8   6  14      166.65      169.99     35.32 o 
  -7   6  14        0.64       -5.35     12.02 o 
  -6   6  14      104.02      116.16     19.75 o 
  -5   6  14       40.69       50.04     15.59 o 
 -18   1  15       66.07       66.39     16.70 o 
 -17   1  15      152.30      153.98     16.06 o 
 -16   1  15       19.33       29.04      9.52 o 
 -15   1  15      570.33      524.16     25.64 o 
 -14   1  15       38.19       41.20      9.45 o 
 -13   1  15      733.70      666.34     23.80 o 
 -12   1  15      110.97      130.17     10.39 o 
 -11   1  15      402.75      401.14     18.54 o 
 -10   1  15      344.85      339.36     14.94 o 
  -9   1  15      424.22      416.83     15.08 o 
  -8   1  15      257.92      240.91     11.72 o 
  -7   1  15      631.74      610.83     20.61 o 
  -6   1  15      871.77      809.21     25.43 o 
  -5   1  15      313.92      300.61     15.02 o 
  -4   1  15      381.49      415.10     26.19 o 
  -3   1  15      101.16      135.37     14.78 o 
  -2   1  15      914.54      968.43     39.03 o 
  -1   1  15      237.64      263.08     20.56 o 
   0   1  15     1385.35     1350.48     49.76 o 
   1   1  15       61.08       69.05     12.49 o 
   2   1  15      434.72      447.49     26.66 o 
   3   1  15       14.45        1.67      9.51 o 
   4   1  15      389.61      455.64     37.00 o 
 -18   2  15       11.07        2.28      9.62 o 
 -17   2  15       36.78       18.84     11.47 o 
 -16   2  15       49.89       64.57     14.03 o 
 -15   2  15      130.94      116.78     16.52 o 
 -14   2  15      153.74      177.27     30.08 o 
 -13   2  15       33.03       34.68     10.01 o 
 -12   2  15      131.48      111.13     11.46 o 
 -11   2  15        1.28       -6.06      6.87 o 
 -10   2  15       33.75       33.18      8.98 o 
  -9   2  15       77.49       79.43      9.17 o 
  -8   2  15      211.63      196.37     13.10 o 
  -7   2  15       78.35       83.95      8.99 o 
  -6   2  15       99.65      115.48     22.87 o 
  -5   2  15       27.43       33.57      8.70 o 
  -4   2  15      262.72      272.13     19.43 o 
  -3   2  15       14.50       30.38      8.35 o 
  -2   2  15      239.54      240.18     17.01 o 
  -1   2  15      167.48      183.13     20.50 o 
   0   2  15       49.53       72.44     15.44 o 
   1   2  15      130.39      148.08     19.48 o 
   2   2  15        5.76        0.98     10.23 o 
   3   2  15        6.47        3.69      9.81 o 
 -17   3  15      479.77      485.46     35.22 o 
 -16   3  15      136.89      110.60     19.13 o 
 -15   3  15      601.23      587.18     37.61 o 
 -14   3  15      159.78      157.50     15.28 o 
 -13   3  15      354.97      356.48     21.85 o 
 -12   3  15       96.51      108.71     12.17 o 
 -11   3  15      119.66      128.31     14.09 o 
 -10   3  15      240.52      246.39     18.78 o 
  -9   3  15      507.22      452.51     26.92 o 
  -8   3  15      374.08      353.80     25.42 o 
  -7   3  15      704.86      670.15     28.27 o 
  -6   3  15       66.94       89.87     11.49 o 
  -5   3  15       84.70       89.20     11.54 o 
  -4   3  15       98.15       90.39     11.64 o 
  -3   3  15       22.92       18.95      9.78 o 
  -2   3  15      419.18      423.70     23.70 o 
  -1   3  15       97.72      111.15     12.41 o 
   0   3  15      160.92      154.96     19.05 o 
   1   3  15      275.63      245.96     32.21 o 
   2   3  15      178.58      217.34     26.35 o 
 -15   4  15      100.17       98.54     18.68 o 
 -14   4  15      136.96      119.64     18.12 o 
 -13   4  15       38.96       47.64     15.96 o 
 -12   4  15       51.99       44.22     10.20 o 
 -11   4  15       14.56       31.87      9.57 o 
 -10   4  15       45.40       79.67     16.94 o 
  -9   4  15      271.20      236.12     26.83 o 
  -8   4  15      252.53      213.35     24.34 o 
  -7   4  15       29.64       27.31     13.79 o 
  -6   4  15      196.51      173.35     15.41 o 
  -5   4  15       13.81       19.35      8.84 o 
  -4   4  15        1.53        6.88      7.30 o 
  -3   4  15       40.33       36.83     10.51 o 
  -2   4  15        3.45        4.30      7.51 o 
  -1   4  15       47.19       52.36     14.98 o 
   0   4  15      118.43      108.87     18.75 o 
 -12   5  15       42.99       74.45     26.73 o 
 -11   5  15        0.93        1.75     10.43 o 
 -10   5  15        9.08       23.45     19.33 o 
  -9   5  15        0.89       -8.24     11.12 o 
  -8   5  15        6.22       15.72     11.82 o 
  -7   5  15        8.73       15.43     10.60 o 
  -6   5  15       70.01       73.19     15.79 o 
  -5   5  15        0.66       -5.28     10.09 o 
  -4   5  15        7.17       54.54     30.18 o 
  -3   5  15       49.60       63.53     15.65 o 
 -18   0  16      338.82      316.89     41.52 o 
 -17   0  16      678.23      702.39     51.13 o 
 -16   0  16      249.91      252.45     27.90 o 
 -15   0  16      681.68      631.07     43.48 o 
 -14   0  16      384.95      390.49     30.48 o 
 -13   0  16      445.58      456.94     33.81 o 
 -12   0  16      258.49      272.72     25.11 o 
 -11   0  16      708.28      660.84     30.45 o 
 -10   0  16      404.43      404.91     23.10 o 
  -9   0  16      198.91      236.20     33.51 o 
  -8   0  16     1511.24     1465.29     60.48 o 
  -7   0  16     2075.76     1954.59     69.03 o 
  -6   0  16      136.19      127.63     14.28 o 
  -5   0  16      169.35      230.48     23.15 o 
  -4   0  16       42.12       51.87     15.99 o 
  -3   0  16       75.61       83.82     17.66 o 
  -2   0  16      212.15      183.90     22.78 o 
  -1   0  16      686.47      657.77     47.43 o 
   0   0  16       66.58       62.71     17.54 o 
   1   0  16      576.61      545.69     45.12 o 
   2   0  16      116.24       97.75     22.06 o 
 -17   1  16       28.14       29.65     12.69 o 
 -16   1  16       14.52       13.45     10.67 o 
 -15   1  16       29.25       20.06     11.64 o 
 -14   1  16        9.81        8.51      6.84 o 
 -13   1  16        1.38        3.05      6.17 o 
 -12   1  16       11.59       20.95      8.40 o 
 -11   1  16      246.01      218.09     13.22 o 
 -10   1  16      296.87      288.36     13.38 o 
  -9   1  16      642.02      600.07     19.72 o 
  -8   1  16        6.23       12.30      5.67 o 
  -7   1  16      327.13      295.38     15.53 o 
  -6   1  16       26.16       49.39      9.42 o 
  -5   1  16      185.11      165.20     12.39 o 
  -4   1  16      110.74      115.96     20.11 o 
  -3   1  16      139.61      150.00     14.96 o 
  -2   1  16       49.71       63.96     11.53 o 
  -1   1  16      482.20      443.79     25.13 o 
   0   1  16       57.65       65.74     16.29 o 
   1   1  16      320.26      298.53     31.78 o 
   2   1  16       11.69       35.27     19.79 o 
 -17   2  16       85.39       60.86     19.54 o 
 -16   2  16      228.83      233.25     23.80 o 
 -15   2  16       58.77       63.29     14.48 o 
 -14   2  16      635.40      600.43     35.38 o 
 -13   2  16       30.75       30.53      9.15 o 
 -12   2  16      274.62      268.36     19.95 o 
 -11   2  16       72.40       73.26     11.87 o 
 -10   2  16       12.49        9.37      7.55 o 
  -9   2  16      266.68      266.22     14.74 o 
  -8   2  16      346.70      358.26     20.52 o 
  -7   2  16      139.04      162.85     15.60 o 
  -6   2  16      322.44      305.15     18.60 o 
  -5   2  16      187.23      155.97     14.98 o 
  -4   2  16      356.54      366.82     21.49 o 
  -3   2  16      230.98      217.38     22.67 o 
  -2   2  16      213.38      210.01     22.56 o 
  -1   2  16      297.74      307.65     29.26 o 
   0   2  16      104.84      132.30     20.27 o 
   1   2  16      325.52      366.60     31.40 o 
 -15   3  16        0.37       -3.85     10.07 o 
 -14   3  16       86.82       74.17     15.57 o 
 -13   3  16      106.02       96.75     14.82 o 
 -12   3  16       10.57        5.46      7.69 o 
 -11   3  16      160.15      168.75     16.81 o 
 -10   3  16       66.71       98.06     15.86 o 
  -9   3  16      464.96      453.36     30.35 o 
  -8   3  16       86.24       90.96     13.76 o 
  -7   3  16       88.24       81.81     11.98 o 
  -6   3  16       48.10       41.48     10.23 o 
  -5   3  16      239.89      258.49     19.35 o 
  -4   3  16        7.71        8.92      7.96 o 
  -3   3  16      228.51      215.84     17.63 o 
  -2   3  16       87.40       93.69     16.28 o 
  -1   3  16       27.48       33.12     13.68 o 
   0   3  16       52.33       79.60     20.50 o 
 -13   4  16      143.62      131.84     20.50 o 
 -12   4  16      194.33      203.27     24.60 o 
 -11   4  16      246.90      233.85     28.16 o 
 -10   4  16       39.56       46.87     14.31 o 
  -9   4  16      209.68      212.22     26.59 o 
  -8   4  16      139.41      166.02     37.94 o 
  -7   4  16      418.46      418.51     35.43 o 
  -6   4  16       75.84       61.43     17.86 o 
  -5   4  16      119.28      145.35     17.66 o 
  -4   4  16       21.40        2.84      8.06 o 
  -3   4  16      189.44      223.79     22.39 o 
 -16   1  17       59.17       41.97     15.56 o 
 -15   1  17      505.89      539.31     37.27 o 
 -14   1  17      181.60      193.51     26.16 o 
 -13   1  17      140.66      162.53     18.93 o 
 -12   1  17      143.36      129.80     21.90 o 
 -11   1  17       36.34       28.57      9.08 o 
 -10   1  17       46.57       50.20     10.45 o 
  -9   1  17      455.49      414.41     25.76 o 
  -8   1  17      394.59      378.04     24.89 o 
  -7   1  17      162.52      170.12     17.98 o 
  -6   1  17      428.67      420.22     28.67 o 
  -5   1  17      144.33      140.48     19.12 o 
  -4   1  17      181.10      180.54     20.75 o 
  -3   1  17      130.83      121.25     19.68 o 
  -2   1  17      303.45      315.95     30.06 o 
  -1   1  17      141.59      122.50     20.88 o 
 -15   2  17       72.15       73.16     19.27 o 
 -14   2  17        0.90       -7.35     10.02 o 
 -13   2  17       55.27       90.12     22.19 o 
 -12   2  17        1.97       -0.88      6.59 o 
 -11   2  17       28.20       18.85     10.78 o 
 -10   2  17       55.80       56.26     14.30 o 
  -9   2  17       12.46       16.59      9.45 o 
  -8   2  17       28.58       17.13     10.45 o 
  -7   2  17       91.67       83.71     12.12 o 
  -6   2  17        0.67       -0.57      6.38 o 
  -5   2  17        6.44       10.17     10.79 o 
  -4   2  17       36.39       36.71     12.46 o 
  -3   2  17        5.22        3.53      9.36 o 
  -2   2  17        0.54       -1.16     10.05 o 
 -13   3  17      224.54      195.13     29.19 o 
 -12   3  17      219.24      217.08     27.96 o 
 -11   3  17      101.22      357.87    134.10 o 
 -10   3  17      549.85      514.26     40.49 o 
  -9   3  17      175.09      165.54     19.17 o 
  -8   3  17       78.69      111.89     26.60 o 
  -7   3  17      112.47      146.56     20.18 o 
  -6   3  17      219.91      229.45     21.67 o 
  -5   3  17       22.55       20.44     11.84 o 
  -4   3  17      375.51      365.18     29.63 o 
 -13   0  18      220.58      192.33     33.88 o 
 -12   0  18      224.19      210.94     39.13 o 
 -11   0  18      162.52      120.74     26.25 o 
  -9   0  18      349.85      351.72     41.04 o 
  -8   0  18       18.93       -2.39     12.89 o 
  -7   0  18      137.46      123.60     31.50 o 
  -6   0  18       19.25       14.79     19.09 o 
  -5   0  18       50.93       68.72     26.73 o 
  -4   0  18        5.79      -13.84     20.04 o 
 -13   1  18      151.99      117.88     32.45 o 
 -12   1  18      100.61       85.90     29.59 o 
 -11   1  18      103.47       25.29     18.14 o 
 -10   1  18      114.79       98.42     17.99 o 
  -9   1  18       14.03       15.28     11.46 o 
  -8   1  18      221.97      181.28     25.98 o 
  -7   1  18        1.22       -0.60      8.61 o 
  -6   1  18       56.46       57.05     14.47 o 
  -5   1  18        0.62       -1.74      8.95 o 
 -10   2  18      224.89      222.78     32.21 o 
  -9   2  18       92.86       99.23     21.26 o 
  -8   2  18      795.03      713.47     75.88 o 
  -7   2  18      562.36      483.92     56.31 o 
                                                 
